# Supplementary material for: Structural Variations of Tendons: A Systematic Search and Narrative Review of Histological Differences Between Tendons, Tendon Regions, Sex, and Age
Source: J Orthop Res. 2025 Feb 26;43(5):994–1011. doi: 10.1002/jor.26060 (PMC11982604; doi:10.1002/jor.26060)
Supplement: Supplementary file 2 — Supporting information. [file JOR-43-994-s002.xlsx]

## Sheet: ReadMe
Sheet Name	Description	Details	Additional notes
ReadMe	This sheet	Information regarding Supplementary Material (Table S-1) Excel document.
Table S-1	Supplementary Table S-1	List, details and data extraction for articles identified for "Inclusions" (included in review), "Noted Exclusions B" and "Noted Exclusions A" as per screening criteria in Tables 1 and 2.	Information of table headings (column headings), data inclusions and data extraction for literature review detailed in Sheet "Info (Table S-1)"
Info (Table S-1)	Explanation and details of Table S-1 headings and information (data).
Summaries	Summary tables for aid of review and manuscript tables.	Summary of extracted data in relation to article numbers (n = "x", for "Inclusions", "Noted Exclusions B" and "Noted Exclusions A"), species inclusions, specimen number inclusions, and variable inclusions.
Search Queries	Detailing of literature search strategies and results.	Indication of the three literature search 'events' with summary of the results obtained and rational for final (total) number of articles included for screening.
Legends and Acronyms	Detailing of legends/acronyms/keys included in this document.	Note: not all identified acronyms may be found in this document. Some may have been listed for prior work and since removed but remain in the acronym table for future reference of the lab.	Extra detailing of acronym-term definitions also noted (where relevant) for further information.

## Sheet: Table S-1
Collection	-	Title Screen	Abstract Screen	Table 1 Pass (1st Screen)	Methods/Results Screening	Table 1 Pass (2nd Screen)	TABLE 1 Screening Summary	Table 2 Pass - Exclude 'Qualitative-only'	Table 2 Pass - Exclude 'Data-only'	Table 2 Pass	Inclusion?	--	PMID	Title	Authors	Citation	First Author	Journal/Book	Publication Year	Create Date	PMCID	NIHMS ID	DOI	.	Unique PMIDs 2022/2023/2024	>>>	Normal Comparison Focus vs Control/Other	Species Origin	Human Age (years)	Sex	# of Specimens	# of Tendons	Tendon List	# of Ligaments	Ligament List	Microscopy Modality	# of Outcomes (approx.)	Outcome List (semi-/quantitatively measured)	V-Tendon	V-Region	V-Age	V-Sex	V-Other	V-Other (Info)	V-Other (notes)	Footnotes (^)	Comments	Comments2	..
Other	-	1	1	1	1	1	Eligible	1	1	1	Inclusion	-	N/A	THE STRUCTURE OF TENDONS AT VARIOUS AGES AND UNDER DIFFERENT FUNCTIONAL CONDITIONS II	Ingelmark BoE		Ingelmark BoE	Cells Tissues Organs	1948					.	Additional literature discovery	.	Yes	Murine (Rat)	N/A	Both	1	1	Achilles	0	-	TEM	2	Fibril diameter, Fibril cross striation length	-	-	Y	-	Y	Lifestyle - Physical	V-Other = Effects of different training regimes on structural properties	…	Paper also explores the effects of different tissue processing protocols on the outcomes assessed	…	.
Other	-	1	1	1	1	1	Eligible	1	1	1	Inclusion	-	1465509	Functional significance of the morphology and micromechanics of collagen fibres in relation to partial rupture of the superficial digital flexor tendon in racehorses	Wilmink J, Wilson AM, Goodship AE.	Res Vet Sci. 1992 Nov;53(3):354-9. doi: 10.1016/0034-5288(92)90139-s.	Wilmink J	Res Vet Sci	1992	1992-11-01			10.1016/0034-5288(92)90139-s	.	Additional literature discovery	.	Yes	Equine	N/A	Both^	1	1	SDFT	0	-	OM	2	Crimp wavelength, Crimp angle	-	Y	Y	-	-		-	^Low sample size (n=1) for female equines			.
Other	-	1	1	1	1	1	Eligible	1	1	1	Inclusion	-	9034498	Age-related differences in collagen crimp patterns in the superficial digital flexor tendon core region of untrained horses	Patterson-Kane JC, Firth EC, Goodship AE, Parry DA.	Aust Vet J. 1997 Jan;75(1):39-44. doi: 10.1111/j.1751-0813.1997.tb13829.x.	Patterson-Kane JC	Aust Vet J	1997	1997-01-01			10.1111/j.1751-0813.1997.tb13829.x	.	Additional literature discovery	.	Yes	Equine	N/A	NS	1	1	SDFT	0	-	OM, TEM	3	Fibril diameter, Crimp wavelength, Crimp angle	-	Y	Y	-	-		-	…			.
LS1	-	1	1	1	1	1	Eligible	1	1	1	Inclusion	-	16031973	Exercise modifies the age-related change in crimp pattern in the core region of the equine superficial digital flexor tendon	Patterson-Kane JC, Parry DA, Goodship AE, Firth EC.	N Z Vet J. 1997 Aug;45(4):135-9. doi: 10.1080/00480169.1997.36013.	Patterson-Kane JC	N Z Vet J	1997	1997-08-01			10.1080/00480169.1997.36013	.	LS1-2022	.	Yes	Equine	N/A	NS^	1	1	SDFT	0	-	OM	2	Crimp wavelength, Crimp angle	-	Y	D	-	D	Lifestyle - Physical	(V-Other = Individual data provided, information available between trained versus un-trained horses)	^One female noted in cohort, however sex of other inclusions not identified	Variability in cohort demographics limited statistical analysis, however, raw data is provided for each specimen.	…	.
Other	-	1	1	1	1	1	Eligible	1	1	1	Inclusion	-	10505954	Age-related changes to the molecular and cellular components of equine flexor tendons	Birch HL, Bailey JV, Bailey AJ, Goodship AE.	Equine Vet J. 1999 Sep;31(5):391-6. doi: 10.1111/j.2042-3306.1999.tb03838.x.	Birch HL	Equine Vet J	1999	1999-10-03			10.1111/j.2042-3306.1999.tb03838.x	.	Additional literature discovery	.	Yes	Equine	N/A	NS	2	2	DDFT, SDFT	0	-	TEM	1	Fibril diameter	Y	Y	Y	-	-		-	…			.
LS1	-	1	1	1	1	1	Eligible	1	1	1	Inclusion	-	10751746	Scanning force microscopy reveals structural alterations in diabetic rat collagen fibrils: role of protein glycation	Odetti P, Aragno I, Rolandi R, Garibaldi S, Valentini S, Cosso L, Traverso N, Cottalasso D, Pronzato MA, Marinari UM.	Diabetes Metab Res Rev. 2000 Mar-Apr;16(2):74-81. doi: 10.1002/(sici)1520-7560(200003/04)16:2<74::aid-dmrr80>3.0.co;2-1.	Odetti P	Diabetes Metab Res Rev	2000	2000-04-07			10.1002/(sici)1520-7560(200003/04)16:2<74::aid-dmrr80>3.0.co;2-1	.	LS1-2022	.	Yes	Murine (Rat)	N/A	Male	1	1	Tail	0	-	SFM	3	Fibril diameter, Fibril D-band interval, Fibril D-band cleft depth	-	-	-	-	Y	Comorbidities – Diabetes	V-Other = Diabetic vs non-diabetic	…			.
LS1	-	1	1	1	1	1	Eligible	1	1	1	Inclusion	-	16032269	The effects of polyester (terylene) fibre implants on normal equine superficial digital flexor tendon	Gibson KT, Burbidge HM, Robertson ID.	N Z Vet J. 2002 Oct;50(5):186-94. doi: 10.1080/00480169.2002.36309.	Gibson KT	N Z Vet J	2002	2005-07-21			10.1080/00480169.2002.36309	.	LS1-2022	.	Control	Equine	N/A	Both	1	1	SDFT	0	-	OM, TEM	8	Crimp wavelength, Crimp angle, ^	-	Y	-	-	-		-	^ study included numerous other outcomes measures, however raw/statistical data not presented with results reported of a descriptive/qualitative nature for the additional outcomes.	Focus of study is the effects of suture implants on tendon structure, with minimal comparisons within non-operative controls reported (focus on differences between treatment groups)	Non-operative controls constitute the control (normal) sample for the purpose of this review. Sham-operative controls are excluded from the definition of "normal" tendon; samples underwent surgical insult (injury) and just negated suture restoration.	.
Other	-	1	1	1	1	1	Eligible	1	1	1	Inclusion	-	15013093	Abnormal tenocyte morphology is more prevalent than collagen disruption in asymptomatic athletes' patellar tendons	Cook JL, Feller JA, Bonar SF, Khan KM.	J Orthop Res. 2004 Mar;22(2):334-8. doi: 10.1016/j.orthres.2003.08.005.	Cook JL	J Orthop Res	2004	2004-03-12			10.1016/j.orthres.2003.08.005	.	Additional literature discovery	.	Yes^	Human	^^Approx. average = 29 years	Both	1	1	Patellar	0	-	OM	4	Cell characteristics, Ground substance staining, Collagenous structure, Vascularity	-	Y	Y	-	Y	Demographics; Lifestyle – Physical; Comorbidities – ACL Injury	V-Other = Correlations made between scored outcomes (normal VS abnormal result) versus anthropometric measures of weight, height, hours per week of activity, years sport, and time from ACL rupture to reconstruction with the studied tendon.	^Focus of paper is the histopathological evaluation of macroscopically 'normal' tendons to identify the presence of histologically/microscopically 'abnormal' specimens within these ""normal"" / "asymptomatic" cases. | ^^Age demographics not reported overall, rather anthropometric comparison are made based on results of post-investigation group classifications. Here, an approximate estimation is s…	Normal (all scored 0) vs 'deemed pathological' (higher scoring) groups correlated to Age only.	…	.
Other	-	1	1	1	1	1	Eligible	1	1	1	Inclusion	-	15900933	Effect of exercise on age-related changes in collagen fibril diameter distributions in the common digital extensor tendons of young horses	Edwards LJ, Goodship AE, Birch HL, Patterson-Kane JC.	Am J Vet Res. 2005 Apr;66(4):564-8. doi: 10.2460/ajvr.2005.66.564.	Edwards LJ	Am J Vet Res	2005	2005-05-20			10.2460/ajvr.2005.66.564	.	Additional literature discovery	.	Yes	Equine	N/A	Female	1	1	CDET	0	-	TEM	2	Fibril diameter, Collagen fibril density	-	-	Y	-	Y	Lifestyle - Physical	V-Other = Exercise regime	…	…	…	.
Other	-	1	1	1	1	1	Eligible	1	1	1	Inclusion	-	16210795	Control of the collagen fibril diameter in the equine superficial digital flexor tendon in horses by decorin	Watanabe T, Hosaka Y, Yamamoto E, Ueda H, Sugawara K, Takahashi H, Takehana K.	J Vet Med Sci. 2005 Sep;67(9):855-60. doi: 10.1292/jvms.67.855.	Watanabe T	J Vet Med Sci	2005	2005-10-08			10.1292/jvms.67.855	.	Additional literature discovery	.	Yes	Equine	N/A	Both	1	1	SDFT	0	-	TEM, hvEM	2	Fibril diameter (mean, MAD), Collagen:non-collagen ratio	-	Y	-	-	-		-	…	…	…	.
LS1	-	1	1	1	1	1	Eligible	1	1	1	Inclusion	-	16919217	Vascular density of the posterior tibial tendon: a cadaver study	Prado MP, de Carvalho AE Jr, Rodrigues CJ, Fernandes TD, Mendes AA, Salomao O.	Foot Ankle Int. 2006 Aug;27(8):628-31. doi: 10.1177/107110070602700811.	Prado MP	Foot Ankle Int	2006	2006-08-22			10.1177/107110070602700811	.	LS1-2022	.	Yes	Human	NS^ ("under 40" and "over 40")	Both	1	1	Tibialis Posterior	0	-	OM	1	Vascular density	-	Y	Y	Y	Y	Anatomical	V-Other = Comparison between left- and right-limb	^Age not specified, however study grouped into two cohorts deemed "under 40" and "over 40"	…	…	.
LS1	-	1	1	1	1	1	Eligible	1	1	1	Inclusion	-	17637410	Comparative analysis of the morphologic structure of quadriceps and patellar tendon: a descriptive laboratory study	Hadjicostas PT, Soucacos PN, Berger I, Koleganova N, Paessler HH.	Arthroscopy. 2007 Jul;23(7):744-50. doi: 10.1016/j.arthro.2007.01.032.	Hadjicostas PT	Arthroscopy	2007	2007-07-20			10.1016/j.arthro.2007.01.032	.	LS1-2022	.	Yes	Human	Mean (range) = 56.6 (43-78)	Both	2	2	Patellar, Quadriceps	0	-	OM, TEM	4	Collagen-fibril density, Fibril diameter, Vascular density, Cell density	Y	-	Y	Y	-		-	…	Age- and sex-correlations only conducted for two outcomes	…	.
LS1	-	1	1	1	1	1	Eligible	1	1	1	Inclusion	-	17637411	Morphologic and histologic comparison between the patella and hamstring tendons grafts: a descriptive and anatomic study	Hadjicostas PT, Soucacos PN, Paessler HH, Koleganova N, Berger I.	Arthroscopy. 2007 Jul;23(7):751-6. doi: 10.1016/j.arthro.2007.02.002.	Hadjicostas PT	Arthroscopy	2007	2007-07-20			10.1016/j.arthro.2007.02.002	.	LS1-2022	.	Yes	Human	Mean (range) = 56.6 (41-85)	Both	3	3	Gracilis, Semitendinosus, Patellar	0	-	OM, TEM	4	Collagen-fibril density, Fibril diameter, Vascular density, Cell density	Y	-	Y	Y	-		-	…	Age- and sex-correlations only conducted for two outcomes	…	.
Other	-	1	1	1	1	1	Eligible	1	1	1	Inclusion	-	18381319	Lubricin distribution in the goat infraspinatus tendon: a basis for interfascicular lubrication	Funakoshi T, Schmid T, Hsu HP, Spector M.	J Bone Joint Surg Am. 2008 Apr;90(4):803-14. doi: 10.2106/JBJS.G.00627.	Funakoshi T	J Bone Joint Surg Am	2008	2008-04-03			10.2106/JBJS.G.00627	.	Additional literature discovery	.	Yes	Caprine	N/A	NS	2	2	Infraspinatus, ^Patellar	0	-	OM	2	Fascicle diameter, Crimp wavelength	-	Y	-	-	Y	Individual Specifics	V-Other = Effect of individual animal on outcome	^Very limited data pertaining to patellar tendon; descriptive/qualitative only			.
LS1	-	1	1	1	1	1	Eligible	1	1	1	Inclusion	-	18820898	Comparative and morphological analysis of commonly used autografts for anterior cruciate ligament reconstruction with the native ACL: an electron, microscopic and morphologic study	Hadjicostas PT, Soucacos PN, Koleganova N, Krohmer G, Berger I.	Knee Surg Sports Traumatol Arthrosc. 2008 Dec;16(12):1099-107. doi: 10.1007/s00167-008-0603-1. Epub 2008 Sep 27.	Hadjicostas PT	Knee Surg Sports Traumatol Arthrosc	2008	2008-09-30			10.1007/s00167-008-0603-1	.	LS1-2022	.	Yes	Human	Mean (range) = 36.4 (24-54)	Both	5	4	Gracilis, Semitendinosus, Patellar, Quadriceps	1	ACL	OM, TEM	8	Collagen-fibril density, Fibril diameter, Vascular density, Cell density, Elastic fibril density, Collagen fibril-type density (Type I, Type III, Type V)	Y	-	Y	Y	-		-	…	Age- and sex-correlations only conducted for two outcomes	Comparison explicitly made between tendons (aka not solely relating back to ligament as with many study designs)	.
Other	-	1	1	1	1	1	Eligible	1	1	1	Inclusion	-	18851799	Comparative analysis of the microstructure of the hamstring tendons: an electron microscopic, histologic, and morphologic study	Hadjicostas PT, Soucacos PN, Koleganova N, Piecha G, Krohmer G, Berger I.	J Surg Orthop Adv. 2008 Fall;17(3):153-8.	Hadjicostas PT	J Surg Orthop Adv	2008	2008-10-15				.	Additional literature discovery	.	Yes	Human	Mean (range) = 36.6 (24-56)	Both	2	2	Gracilis, Semitendinosus	0	-	OM, TEM	8	Collagen-fibril density, Fibril diameter, Vascular density, Cell density, Elastic fibril density, Collagen fibril-type density (Type I, Type III, Type V)	Y	-	-	-	-		-	…			.
Other	-	1	1	1	1	1	Eligible	1	1	1	Inclusion	-	18093891	Effects of exercise on tenocyte cellularity and tenocyte nuclear morphology in immature and mature equine digital tendons	Stanley RL, Goodship AE, Edwards B, Firth EC, Patterson-Kane JC.	Equine Vet J. 2008 Mar;40(2):141-6. doi: 10.2746/042516408X266097.	Stanley RL	Equine Vet J	2008	2007-12-21			10.2746/042516408X266097	.	Additional literature discovery	.	Yes	Equine	N/A	Both	2	2	CDET, SDFT	0	-	OM	2	Cell density, Cell morphology	Y	Y	D	-	Y	Lifestyle - Physical	V-Other = Effect of exercise	…	Age only incorporated as different experimental designs - no explicit comparisons made, but comparative observations possible with Data presented.	…	.
LS1	-	1	1	1	1	1	Eligible	1	1	1	Inclusion	-	18710799	Variation of diameter distribution, number density, and area fraction of fibrils within five areas of the rabbit patellar tendon	Williams LN, Elder SH, Horstemeyer MF, Harbarger D.	Ann Anat. 2008 Nov 20;190(5):442-51. doi: 10.1016/j.aanat.2008.05.003. Epub 2008 Jul 11.	Williams LN	Ann Anat	2008	2008-08-20			10.1016/j.aanat.2008.05.003	.	LS1-2022	.	Yes	Lapine (Rabbit)	N/A	Male	1	1	Patellar	0	-	TEM	3	Fibril diameter, Fibril-occupied area, Fibril density	-	Y	-	-	-		-	…			.
LS1	-	1	1	1	1	1	Eligible	1	1	1	Inclusion	-	19046887	Structure relates to elastic recoil and functional role in quadriceps tendon and patellar ligament	Franchi M, Quaranta M, Macciocca M, De Pasquale V, Ottani V, Ruggeri A.	Micron. 2009 Apr;40(3):370-7. doi: 10.1016/j.micron.2008.10.004. Epub 2008 Oct 19.	Franchi M	Micron	2009	2008-12-03			10.1016/j.micron.2008.10.004	.	LS1-2022	.	Yes	Murine (Rat)	N/A	Female	3	3	Patellar, Rectus Femoris, Vastus Intermedius	0	-	OM	3	Crimp number, Crimp angle, Crimp wavelength	Y	Y	-	-	-		-	…	Quadriceps tendon investigated as it's separate muscle-constituents i.e. Rectus Femoris and Vastus Intermedius	…	.
LS1	-	1	1	1	1	1	Eligible	1	1	1	Inclusion	-	18927264	Effect of estrogen on tendon collagen synthesis, tendon structural characteristics, and biomechanical properties in postmenopausal women	Hansen M, Kongsgaard M, Holm L, Skovgaard D, Magnusson SP, Qvortrup K, Larsen JO, Aagaard P, Dahl M, Serup A, Frystyk J, Flyvbjerg A, Langberg H, Kjaer M.	J Appl Physiol (1985). 2009 Apr;106(4):1385-93. doi: 10.1152/japplphysiol.90935.2008. Epub 2008 Oct 16.	Hansen M	J Appl Physiol (1985)	2009	2008-10-18			10.1152/japplphysiol.90935.2008	.	LS1-2022	.	Control	Human	Control Group = 60+/-4 | Study Group = 61+/-4	Female	1	1	Patellar	0	-	TEM	3	Fibril density, Fibril-occupied area, Fibril diameter	-	-	-	-	Y	Biological	V-Other = Comparison between different hormonal levels/interventions in post-menopausal women	…	Intervention study on the effects of estradiol consumption on tendon properties; control samples are only compared against the intervention study group. Both deemed 'normal' for the purpose of this review.	…	.
LS1	-	1	1	1	1	1	Eligible	1	1	1	Inclusion	-	19892929	Lower strength of the human posterior patellar tendon seems unrelated to mature collagen cross-linking and fibril morphology	Hansen P, Haraldsson BT, Aagaard P, Kovanen V, Avery NC, Qvortrup K, Larsen JO, Krogsgaard M, Kjaer M, Peter Magnusson S.	J Appl Physiol (1985). 2010 Jan;108(1):47-52. doi: 10.1152/japplphysiol.00944.2009. Epub 2009 Nov 5.	Hansen P	J Appl Physiol (1985)	2010	2009-11-07			10.1152/japplphysiol.00944.2009	.	LS1-2022	.	Yes	Human	Mean+/-SD = 32+/-9	Male	1	1	Patellar	0	-	TEM	3	Volume fraction of fibrils, Fibril density, Fibril diameter	-	Y	-	-	-		-	…			.
LS1	-	1	1	1	1	1	Eligible	1	1	1	Inclusion	-	19640554	Comparative study of the characteristics and properties of tendinocytes derived from three tendons in the equine forelimb	Hosaka YZ, Takahashi H, Uratsuji T, Tangkawattana P, Ueda H, Takehana K.	Tissue Cell. 2010 Feb;42(1):9-17. doi: 10.1016/j.tice.2009.06.002. Epub 2009 Jul 28.	Hosaka YZ	Tissue Cell	2010	2009-07-31			10.1016/j.tice.2009.06.002	.	LS1-2022	.	Yes	Equine	N/A	Both	3	3	CDET, DDFT, SDFT	0	-	OM	1	Cell density	Y	-	-	-	-		-	…	Low sample size (n=3 horses)	…	.
LS1	-	1	1	1	1	1	Eligible	1	1	1	Inclusion	-	21247475	Effect of training and sudden detraining on the patellar tendon and its enthesis in rats	Frizziero A, Fini M, Salamanna F, Veicsteinas A, Maffulli N, Marini M.	BMC Musculoskelet Disord. 2011 Jan 19;12:20. doi: 10.1186/1471-2474-12-20.	Frizziero A	BMC Musculoskelet Disord	2011	2011-01-21	PMC3038990		10.1186/1471-2474-12-20	.	LS1-2022	.	Yes	Murine (Rat)	N/A	Male	1	1	Patellar	0	-	OM	2	Proteoglycan content (TB staining intensity), Collagen fibre organisation/alignment	-	-	-	-	Y	Lifestyle - Physical	V-Other = Comparison between different training regimes (untrained, trained, detrained)	…			.
LS1	-	1	1	1	1	1	Eligible	1	1	1	Inclusion	-	22463039	Characterization of collagen fibers by means of texture analysis of second harmonic generation images using orientation-dependent gray level co-occurrence matrix method	Hu W, Li H, Wang C, Gou S, Fu L.	J Biomed Opt. 2012 Feb;17(2):026007. doi: 10.1117/1.JBO.17.2.026007.	Hu W	J Biomed Opt	2012	2012-04-03			10.1117/1.JBO.17.2.026007	.	LS1-2022	.	Protocol assessment	Murine (Rat)	N/A	NS	1	1	Unnamed	0	-	SHG	2	Collagen fibre orientation/orderliness, Fibre diameter	-	-	Y	-	-		-	…	Purpose of paper is the evaluation of new imaging modalities and models; tendons utilised as a model for protocol development	…	.
LS1	-	1	1	1	1	1	Eligible	1	1	1	Inclusion	-	21879329	Crimp frequency is strongly correlated to myofibroblast density in the human anterior cruciate ligament and its autologous tendon grafts	Weiss M, Unterhauser FN, Weiler A.	Knee Surg Sports Traumatol Arthrosc. 2012 May;20(5):889-95. doi: 10.1007/s00167-011-1644-4. Epub 2011 Aug 31.	Weiss M	Knee Surg Sports Traumatol Arthrosc	2012	2011-09-01			10.1007/s00167-011-1644-4	.	LS1-2022	.	Yes	Human	Donor1 = 38, Donor2 = 42	NS	6	5	Gracilis, Semitendinosus, Patellar, Quadriceps, Tibialis Anterior	1	ACL	OM	3	Cell density, αSMA+ cell density, Crimp wavelength	Y^	-	-	-	-		-	^ No direct specimen-to-specimen analysis performed, rather correlations of outcomes within each tendon/ligament assessed, and comparison made between these results.	Low sample size (n=1 donor for tendons, n=2 donors for ACL)	…	.
LS1	-	1	1	1	1	1	Eligible	1	1	1	Inclusion	-	22807249	Ultrastructural and morphological characteristics of human anterior cruciate ligament and hamstring tendons	Zhu J, Zhang X, Ma Y, Zhou C, Ao Y.	Anat Rec (Hoboken). 2012 Sep;295(9):1430-6. doi: 10.1002/ar.22527. Epub 2012 Jul 16.	Zhu J	Anat Rec (Hoboken)	2012	2012-07-19			10.1002/ar.22527	.	LS1-2022	.	Yes	Human	Tendon donors = 25.3+/-7.3 | ACL donors = 65.3+/-5.6	NS	2	1^	"Hamstring" ^(Gracilis or Semitendinosus)	1	ACL	SEM, TEM	2	Fibril diameter, Fibril density	Y	-	-	-	-		-	^Hamstring tendons grouped as one classification; either Semitendinosus or Gracilis was collected			.
LS1	-	1	1	1	1	1	Eligible	1	1	1	Inclusion	-	23178232	Decorin expression is important for age-related changes in tendon structure and mechanical properties	Dunkman AA, Buckley MR, Mienaltowski MJ, Adams SM, Thomas SJ, Satchell L, Kumar A, Pathmanathan L, Beason DP, Iozzo RV, Birk DE, Soslowsky LJ.	Matrix Biol. 2013 Jan;32(1):3-13. doi: 10.1016/j.matbio.2012.11.005. Epub 2012 Nov 23.	Dunkman AA	Matrix Biol	2013	2012-11-27	PMC3615887	NIHMS426371	10.1016/j.matbio.2012.11.005	.	LS1-2022	.	Control	Murine (Mice)	N/A	Female	1	1	Patellar	0	-	OM, TEM	4	Fibril diameter, Cell morphology, Cellularity, Collagen fibre alignment	-	-	Y	-	-		-	…	Paper explores wild-type versus decorin and biglycan transgenic null mice.	…	.
Other	-	1	1	1	1	1	Eligible	1	1	1	Inclusion	-	23186207	Age-related changes in the cellular, mechanical, and contractile properties of rat tail tendons	Lavagnino M, Gardner K, Arnoczky SP.	Connect Tissue Res. 2013;54(1):70-5. doi: 10.3109/03008207.2012.744973. Epub 2012 Dec 3.	Lavagnino M	Connect Tissue Res	2013	2012-11-29			10.3109/03008207.2012.744973	.	Additional literature discovery	.	Yes	Murine (rat)	N/A	Male	1	1	Tail	0	-	OM	3	Cell density, Cell morphology, αSMA presence	-	-	Y	-	-		-	…			.
Other	-	1	1	1	1	1	Eligible	1	1	1	Inclusion	-	23571131	Histomorphologic changes of the long head of the biceps tendon in common shoulder pathologies	Mazzocca AD, McCarthy MB, Ledgard FA, Chowaniec DM, McKinnon WJ Jr, Delaronde S, Rubino LJ, Apolostakos J, Romeo AA, Arciero RA, Beitzel K.	Arthroscopy. 2013 Jun;29(6):972-81. doi: 10.1016/j.arthro.2013.02.002. Epub 2013 Apr 6.	Mazzocca AD	Arthroscopy	2013	2013-04-11			10.1016/j.arthro.2013.02.002	.	Additional literature discovery	.	Control	Human	57+/-14.7 (range 40-79)	Both	1	1	LHBT	0	-	OM	6	Protein content (IHC staining: Collagen type I, Collagen type III, Tenascin C, Decorin), Proteoglycan content (Alcian blue staining), Collagen fibre orientation/organisation	-	Y	-	-	-		-	…	Focus of paper is the differences between different pathologies of the LHBT	…	.
Other	-	1	1	1	1	1	Eligible	1	1	1	Inclusion	-	23300032	Capacity for sliding between tendon fascicles decreases with ageing in injury prone equine tendons: a possible mechanism for age-related tendinopathy?	Thorpe CT, Udeze CP, Birch HL, Clegg PD, Screen HR.	Eur Cell Mater. 2013 Jan 8;25:48-60. doi: 10.22203/ecm.v025a04.	Thorpe CT	Eur Cell Mater	2013	2013-01-10			10.22203/ecm.v025a04	.	Additional literature discovery	.	Yes	Equine	N/A	NS	1	1	SDFT	0	-	SEM	1	IFM area	-	-	Y	-	-		-	…			.
Other	-	1	1	1	1	1	Eligible	1	1	1	Inclusion	-	24907659	Age-dependent regulation of tendon crimp structure, cell length and gap width with strain	Legerlotz K, Dorn J, Richter J, Rausch M, Leupin O.	Acta Biomater. 2014 Oct;10(10):4447-55. doi: 10.1016/j.actbio.2014.05.029. Epub 2014 Jun 4.	Legerlotz K	Acta Biomater	2014	2014-06-08			10.1016/j.actbio.2014.05.029	.	Additional literature discovery	.	Control	Murine (Mice)	N/A	NS	1	1	Tail	0	-	OM	8	Crimp wavelength, Crimp height, Crimp angle, Crimp planarity, Cell length, Cell gap width (cell spacing), Cell density, Cell track distance (distribution)	-	-	Y	-	-		-	…	Study explored structural characteristics of normal tendons with age under different loaded conditions. Relaxed (0% strain) constitutes "normal" tendon for the purpose of this review.	…	.
LS1	-	1	1	1	1	1	Eligible	1	1	1	Inclusion	-	25106417	Effect of tear size, corticosteroids and subacromial decompression surgery on the hierarchical structural properties of torn supraspinatus tendons	Tilley JM, Murphy RJ, Chaudhury S, Czernuszka JT, Carr AJ.	Bone Joint Res. 2014 Aug;3(8):252-61. doi: 10.1302/2046-3758.38.2000251.	Tilley JM	Bone Joint Res	2014	2014-08-10	PMC4127658		10.1302/2046-3758.38.2000251	.	LS1-2022	.	Control	Human	^ Supraspinatus = 74.6 (64-83) | Subscapularis = 23.3 (17-29)	Both	2	2	Subscapularis, Supraspinatus	0	-	OM, AFM	4	Fibril diameter, Fibril angle (orientation), Crimp length, Fibre-thickness ratios (PSR staining)	Y	-	Y	-	-		-	^Study utilised two different control cohorts: a 'young' cohort of Supraspinatus tendons versus an 'old' cohort of Subscapularis tendons.	Focus of paper is comparisons of normal against rotator cuff tear/injury	Results of Tendon- and Age-related differences compared between two distinct cohorts of different age- and tendon- categories, thus structural differences observed cannot be easily associated as respective age- and/or tendon-related differences.	.
LS1	-	1	1	1	1	1	Eligible	1	1	1	Inclusion	-	24224880	The influence of physical activity during youth on structural and functional properties of the Achilles tendon	Lenskjold A, Kongsgaard M, Larsen JO, Nielsen RH, Kovanen V, Aagaard P, Kjaer M, Magnusson SP.	Scand J Med Sci Sports. 2015 Feb;25(1):25-31. doi: 10.1111/sms.12143. Epub 2013 Nov 14.	Lenskjold A	Scand J Med Sci Sports	2015	2013-11-15			10.1111/sms.12143	.	LS1-2022	.	Yes	Human	High activity cohort = 35+/-7 | Low activity cohort = 39+/-5	Male	1	1	Achilles	0	-	TEM	3	Fibril density, Fibril diameter, Fibril area	-	-	-	-	Y	Lifestyle - Physical	V-Other = Effects of activity levels during youth	…			.
LS1	-	1	1	1	1	1	Eligible	1	1	1	Inclusion	-	27321189	Collagen fibrils in functionally distinct tendons have differing structural responses to tendon rupture and fatigue loading	Herod TW, Chambers NC, Veres SP.	Acta Biomater. 2016 Sep 15;42:296-307. doi: 10.1016/j.actbio.2016.06.017. Epub 2016 Jun 14.	Herod TW	Acta Biomater	2016	2016-06-21			10.1016/j.actbio.2016.06.017	.	LS1-2022	.	Control	Bovine	N/A	Male	2	2	CDET, SDFT	0	-	SEM	2	Crimp wavelength, Fibril diameter	Y	-	-	-	-		-	…	Focus of study is the comparison of tendons in response to rupture and fatigue loading	…	.
LS1	-	1	1	1	1	1	Eligible	1	1	1	Inclusion	-	27150673	Males have Inferior Achilles Tendon Material Properties Compared to Females in a Rodent Model	Pardes AM, Freedman BR, Fryhofer GW, Salka NS, Bhatt PR, Soslowsky LJ.	Ann Biomed Eng. 2016 Oct;44(10):2901-2910. doi: 10.1007/s10439-016-1635-1. Epub 2016 May 5.	Pardes AM	Ann Biomed Eng	2016	2016-05-07	PMC5045781	NIHMS792956	10.1007/s10439-016-1635-1	.	LS1-2022	.	Yes	Murine (Rat)	N/A	Both	1	1	Achilles	0	-	OM	3	Cell morphology, Cellularity, Proteoglycan content (Safranin-O/Fast Green staining)	-	-	-	Y	Y	Biological	V-Other = Sex-hormonal influence (female vs ovariectomised female)	…			.
Other	-	1	1	1	1	1	Eligible	1	1	1	Inclusion	-	27113131	Distribution of proteins within different compartments of tendon varies according to tendon type	Thorpe CT, Karunaseelan KJ, Ng Chieng Hin J, Riley GP, Birch HL, Clegg PD, Screen HR.	J Anat. 2016 Sep;229(3):450-8. doi: 10.1111/joa.12485. Epub 2016 Apr 25.	Thorpe CT	J Anat	2016	2016-04-27	PMC4974547		10.1111/joa.12485	.	Additional literature discovery	.	Yes	Equine	N/A	NS	2	2	CDET, SDFT	0	-	OM	6	Elastin content, GAG content (IHC staining intensity: Biglycan, Decorin, Fibromodulin, Lubricin, Lumican)	Y	Y	-	-	-		-	…	Region comparisons made for hierarchical structure: IFM vs FM differences	…	.
LS1	-	1	1	1	1	1	Eligible	1	1	1	Inclusion	-	26842662	Anatomical heterogeneity of tendon: Fascicular and interfascicular tendon compartments have distinct proteomic composition	Thorpe CT, Peffers MJ, Simpson D, Halliwell E, Screen HR, Clegg PD.	Sci Rep. 2016 Feb 4;6:20455. doi: 10.1038/srep20455.	Thorpe CT	Sci Rep	2016	2016-02-05	PMC4740843		10.1038/srep20455	.	LS1-2022	.	Yes	Equine	N/A	NS	1	1	SDFT	0	-	OM	1	Cell density	-	Y	Y	-	-		-	…	Region comparisons made for hierarchical structure: IFM vs FM differences	…	.
Other	-	1	1	1	1	1	Eligible	1	1	1	Inclusion	-	29023489	Spatiotemporal variations in gene expression, histology and biomechanics in an ovine model of tendinopathy	Biasutti S, Dart A, Smith M, Blaker C, Clarke E, Jeffcott L, Little C.	PLoS One. 2017 Oct 12;12(10):e0185282. doi: 10.1371/journal.pone.0185282. eCollection 2017.	Biasutti S	PLoS One	2017	2017-10-13	PMC5638251		10.1371/journal.pone.0185282	.	Additional literature discovery	.	Control	Ovine	N/A	Male	1	1	SDFT	0	-	OM	6	Cellularity, Cell morphology, Vascularity, Inflammatory cell infiltration, Collagen fibre alignment, Proteoglycan content (TB staining)	-	Y	-	-	-		-	…	Paper explores tendinopathy model	…	.
Other	-	1	1	1	1	1	Eligible	1	1	1	Inclusion	-	28855560	Elastin is Localised to the Interfascicular Matrix of Energy Storing Tendons and Becomes Increasingly Disorganised With Ageing	Godinho MSC, Thorpe CT, Greenwald SE, Screen HRC.	Sci Rep. 2017 Aug 30;7(1):9713. doi: 10.1038/s41598-017-09995-4.	Godinho MSC	Sci Rep	2017	2017-09-01	PMC5577209		10.1038/s41598-017-09995-4	.	Additional literature discovery	.	Yes	Equine	N/A	NS	2	2	CDET, SDFT	0	-	OM	3	Elastin content (IHC staining), IFM:FM area ratio, Elastin fibre orientation/alignment	Y	D	Y	-	-		-	…	Graphical data for IFM and FM displayed (separately) but no explicit region vs region comparisons made	…	.
LS1	-	1	1	1	1	1	Eligible	1	1	1	Inclusion	-	28390662	Influence of Aging on Microvascular Supply of the Gluteus Medius Tendon: A Cadaveric and Histologic Study	Márquez-Arabia WH, Gómez-Hoyos J, Gómez M, Flórez I, Gallo JA, Monsalve F, Arias LF, Martin HD.	Arthroscopy. 2017 Jul;33(7):1354-1360. doi: 10.1016/j.arthro.2017.01.036. Epub 2017 Apr 5.	Márquez-Arabia WH	Arthroscopy	2017	2017-04-10			10.1016/j.arthro.2017.01.036	.	LS1-2022	.	Yes	Human	Average (range) = 47.3 (18-68)	Male	1	1	Gluteus Medius	0	-	OM	1	Vascular density	-	^	Y	-	-		-	^REGIONS include MTJ and Bone-junction thus excluded from assessment; comparison between regions not explicitly assessed - correlation with age made between vascular density for each region - strength of correlation comparable between.	Study also observed differences depending on histological section orientation	…	.
LS1	-	1	1	1	1	1	Eligible	1	1	1	Inclusion	-	28683928	Aging leads to inferior Achilles tendon mechanics and altered ankle function in rodents	Pardes AM, Beach ZM, Raja H, Rodriguez AB, Freedman BR, Soslowsky LJ.	J Biomech. 2017 Jul 26;60:30-38. doi: 10.1016/j.jbiomech.2017.06.008. Epub 2017 Jun 20.	Pardes AM	J Biomech	2017	2017-07-08	PMC5545059	NIHMS886768	10.1016/j.jbiomech.2017.06.008	.	LS1-2022	.	Yes	Murine (Rat)	N/A	Male	1	1	Achilles	0	-	OM	3	Cell morphology, Cell density, Proteoglycan content (Safranin-O/Fast Green staining)	-	-	Y	-	-		-	…			.
Other	-	1	1	1	1	1	Eligible	1	1	1	Inclusion	-	28071813	Sex differences in tendon structure and function	Sarver DC, Kharaz YA, Sugg KB, Gumucio JP, Comerford E, Mendias CL.	J Orthop Res. 2017 Oct;35(10):2117-2126. doi: 10.1002/jor.23516. Epub 2017 Feb 9.	Sarver DC	J Orthop Res	2017	2017-01-11	PMC5503813	NIHMS843467	10.1002/jor.23516	.	Additional literature discovery	.	Yes	Murine (Mice)	N/A	Both	1	1	Achilles	0	-	OM	1	Cell density	-	-	-	Y	-		-	…			.
Other	-	1	1	1	1	1	Eligible	1	1	1	Inclusion	-	28770299	Morphological and molecular characterization of human hamstrings shows that tendon features are not influenced by donor age	Gagliano N, Menon A, Cabitza F, Compagnoni R, Randelli P.	Knee Surg Sports Traumatol Arthrosc. 2018 Jan;26(1):343-352. doi: 10.1007/s00167-017-4661-0. Epub 2017 Aug 2.	Gagliano N	Knee Surg Sports Traumatol Arthrosc	2018	2017-08-04			10.1007/s00167-017-4661-0	.	Additional literature discovery	.	Yes	Human	"Adult" mean = 41.8+/-13.3 | "Aging" mean = 72.7+/-7.03	NS	2	2	Gracilis, Semitendinosus	0	-	OM	2	GAG/Proteoglycan staining intensity (alcian-blue), Sirius red staining intensity (fibrillary-collagen)	-	-	Y	-	-		-	…			.
LS1	-	1	1	1	1	1	Eligible	1	1	1	Inclusion	-	29498035	Variations in internal structure, composition and protein distribution between intra- and extra-articular knee ligaments and tendons	Kharaz YA, Canty-Laird EG, Tew SR, Comerford EJ.	J Anat. 2018 Jun;232(6):943-955. doi: 10.1111/joa.12802. Epub 2018 Mar 2.	Kharaz YA	J Anat	2018	2018-03-03	PMC5978954		10.1111/joa.12802	.	LS1-2022	.	Yes	Canine	N/A	NS	4	2	LDET, SDFT	2	ACL, MCL	OM	23	Microfibril (elastin) staining (distribution, location and pericellular association), Glycosaminoglycan staining (distribution, location, and pericellular association), Chondroid cell change, Protein/GAG content, IHC staining (Collagen type I, Collagen type III, Aggrecan, Versican, Decorin, Biglycan, Elastin, Fibrillin-1, Fibrillin-2), Collagen content (hydroxyproline), Tissue architecture, Cell …	Y	Y	-	-	-		-	…	IFM vs FM hierarchical regional differences reported in a descriptive sense	…	.
LS1	-	1	1	1	1	1	Eligible	1	1	1	Inclusion	-	29229272	Effect of different resistance-training protocols on the extracellular matrix of the calcaneal tendon of rats	Mazon J, de Aro AA, Simões PW, Pimentel ER.	Ann Anat. 2018 Mar;216:75-81. doi: 10.1016/j.aanat.2017.11.002. Epub 2017 Dec 8.	Mazon J	Ann Anat	2018	2017-12-13			10.1016/j.aanat.2017.11.002	.	LS1-2022	.	Yes	Murine (Rat)	N/A	Male	1	1	Calcaneal (Achilles)	0	-	OM	1	Collagen organisation (birefringence properties)	-	-	-	-	Y	Lifestyle - Physical	V-Other = Comparison between differently 'trained/exercised' subjects	…			.
LS1	-	1	1	1	1	1	Eligible	1	1	1	Inclusion	-	30042881	Achilles and tail tendons of perlecan exon 3 null heparan sulphate deficient mice display surprising improvement in tendon tensile properties and altered collagen fibril organisation compared to C57BL/6 wild type mice	Shu CC, Smith MM, Appleyard RC, Little CB, Melrose J.	PeerJ. 2018 Jun 29;6:e5120. doi: 10.7717/peerj.5120. eCollection 2018.	Shu CC	PeerJ	2018	2018-07-26	PMC6056265		10.7717/peerj.5120	.	LS1-2022	.	Control	Murine (Mice)	N/A	Male	2	2	Achilles, Tail	0	-	TEM	1	Fibril diameter	D	-	Y	-	-		-	…	Observations Tendon-differences can be made from graphs, however raw data values are not provided	Paper explores wild-type versus dHspg2 exon 3 null HS deficient mice.	.
LS1	-	1	1	1	1	1	Eligible	1	1	1	Inclusion	-	29409868	Structure and collagen crimp patterns of functionally distinct equine tendons, revealed by quantitative polarised light microscopy (qPLM)	Spiesz EM, Thorpe CT, Thurner PJ, Screen HRC.	Acta Biomater. 2018 Apr 1;70:281-292. doi: 10.1016/j.actbio.2018.01.034. Epub 2018 Feb 2.	Spiesz EM	Acta Biomater	2018	2018-02-08	PMC5894809		10.1016/j.actbio.2018.01.034	.	LS1-2022	.	Yes	Equine	N/A	NS	2	2	CDET, SDFT	0	-	OM	3	Collagen fibre organisation (birefringence), Crimp angle, Crimp length	Y	Y	Y	-	-		-	…	Region comparisons made for hierarchical structure: IFM vs FM differences	Study also observed differences depending on histological staining approach	.
LS1	-	1	1	1	1	1	Eligible	1	1	1	Inclusion	-	29332865	Fibrillar architecture at three different sites of the bovine superficial digital flexor tendon	Takahashi N, Hirose T, Minaguchi JA, Ueda H, Tangkawattana P, Takehana K.	J Vet Med Sci. 2018 Mar 24;80(3):405-412. doi: 10.1292/jvms.17-0562. Epub 2018 Jan 12.	Takahashi N	J Vet Med Sci	2018	2018-01-16	PMC5880818		10.1292/jvms.17-0562	.	LS1-2022	.	Yes	Bovine	N/A	NS	1	1	SDFT	0	-	OM, TEM	5	Fibril diameter, Cell density, Collagen-fibril density, GAG chain length, GAG chain angle	-	Y^	-	-	-		-	^Regions specified as muscle-tendon junction (MTJ), middle of metatarsus (mM), and tendon-bone interface (TBI), however authors' evaluation of methodology concludes that all samples constitute as "mid-substance" tendon tissue, excluding direct enthesis or transition-MTJ regions			.
LS1	-	1	1	1	1	1	Eligible	1	1	1	Inclusion	-	30418702	Morphological Alterations and Increased Gelatinase Activity in the Superficial Digital Flexor Tendon of Chickens During Growth and Maturation	Fêo HB, Biancalana A, Romero Nakagaki W, Aparecida de Aro A, Gomes L.	Anat Rec (Hoboken). 2019 Jun;302(6):964-972. doi: 10.1002/ar.24027. Epub 2018 Nov 29.	Fêo HB	Anat Rec (Hoboken)	2019	2018-11-13			10.1002/ar.24027	.	LS1-2022	.	Yes	Avian (Pedrês chicken)	N/A	NS	1	1	SDFT	0	-	OM	1	Cell density	-	Y	Y	-	-		-	…			.
LS1	-	1	1	1	1	1	Eligible	1	1	1	Inclusion	-	31056780	Comparative histomorphometric analysis of cellular phenotype in canine stifle ligaments and tendon	Hayashi K, Bhandal J, Kim SY, Walsh N, Entwistle R, Stover SM, Kapatkin AS.	Vet Surg. 2019 Aug;48(6):1013-1018. doi: 10.1111/vsu.13227. Epub 2019 May 6.	Hayashi K	Vet Surg	2019	2019-05-07			10.1111/vsu.13227	.	LS1-2022	.	Yes	Canine	N/A	Both	4	1	LDET	3	CaCL, CrCL, MCL	OM	2	Cell morphology (fusiform density, ovoid density, spheroid density), Cell density	Y	-	Y	Y	Y	Demographics	V-Other = Effects of body weight	…			.
LS1	-	1	1	1	1	1	Eligible	1	1	1	Inclusion	-	33499766	Structure, composition and fibril-reinforced poroviscoelastic properties of bovine knee ligaments and patellar tendon	Ristaniemi A, Regmi D, Mondal D, Torniainen J, Tanska P, Stenroth L, Finnilä MAJ, Töyräs J, Korhonen RK.	J R Soc Interface. 2021 Jan;18(174):20200737. doi: 10.1098/rsif.2020.0737. Epub 2021 Jan 27.	Ristaniemi A	J R Soc Interface	2021	2021-01-27	PMC7879768		10.1098/rsif.2020.0737	.	LS1-2022	.	Yes	Bovine	N/A	NS	5	1	Patellar	4	ACL, LCL, MCL, PCL	OM	2	Crimp angle, Crimp length	Y	-	-	-	-		-	…			.
LS1	-	1	1	1	1	1	Eligible	1	1	1	Inclusion	-	33714680	Differences in cellular and microstructural properties of the semitendinosus muscle tendon between young and adult patients	Asai K, Nakase J, Ishikawa T, Yoshimizu R, Kimura M, Ozaki N, Tsuchiya H.	J Orthop Sci. 2022 Mar;27(2):478-485. doi: 10.1016/j.jos.2021.01.012. Epub 2021 Mar 10.	Asai K	J Orthop Sci	2022	2021-03-14			10.1016/j.jos.2021.01.012	.	LS1-2022	.	Yes	Human	"Immature" = 10.8+/-2.7 | "Young" = 16.5+/-1.8 | "adult = 35.2+/-8.6	Both	1	1	Semitendinosus	0	-	OM, TEM	3	Cell morphology, Cell density, Fibril diameter	-	-	Y	Y	Y	Demographics	V-Other = Correlation between cell density and weight, height and BMI	…			.
LS1	-	1	1	1	1	1	Eligible	1	1	1	Inclusion	-	35201374	A high-fat diet has negative effects on tendon resident cells in an in vivo rat model	Bolam SM, Konar S, Park YE, Callon KE, Workman J, Monk AP, Coleman B, Cornish J, Vickers MH, Munro JT, Musson DS.	Int Orthop. 2022 May;46(5):1181-1190. doi: 10.1007/s00264-022-05340-1. Epub 2022 Feb 24.	Bolam SM	Int Orthop	2022	2022-02-24	PMC9001221		10.1007/s00264-022-05340-1	.	LS1-2022	.	Yes	Murine (Rat)	N/A	Male	1	1	Achilles	0	-	OM, TEM	4	Cell density, Cell morphology, Collagen fibre alignment, Fibril diameter	-	-	-	-	Y	Lifestyle - Diet	V-Other = Comparison between low- vs high-fat diet regimes	…			.
LS1	-	1	1	1	1	1	Eligible	1	1	1	Inclusion	-	35059770	Age-related differences in hamstring tendon used as autograft in reconstructive anterior cruciate ligament surgery	Naot D, Choi AJ, Street M, Pronk M, Zhao A, Thambyah A, Gao R, Cornish J, Dalbeth N, Coleman B, Musson DS.	Int Orthop. 2022 Apr;46(4):845-853. doi: 10.1007/s00264-021-05285-x. Epub 2022 Jan 21.	Naot D	Int Orthop	2022	2022-01-21			10.1007/s00264-021-05285-x	.	LS1-2022	.	Yes	Human	^Mean (range) = 26.8 (16-49)	Both	1	1	Semitendinosus	0	-	TEM/SEM ^^	1	Fibril diameter	-	-	Y	-	-		-	^Age manually calculated from demographics table data. | ^^Both imaging modalities stated to have been used for quantification of fibril diameters			.
LS2	-	1	1	1	1	1	Eligible	1	1	1	Inclusion	-	36691004	The equine patellar ligaments and the infrapatellar fat pad - a microanatomical study	Fjordbakk CT, Marques-Smith P.	BMC Vet Res. 2023 Jan 23;19(1):20. doi: 10.1186/s12917-023-03579-3.	Fjordbakk CT	BMC Vet Res	2023	2023-01-23	PMC9869593		10.1186/s12917-023-03579-3	.	PMID new to LS2-2023	.	Yes	Equine	N/A	Both	3	3	Medial Patellar, Intermediate Patellar, Lateral Patellar	0	-	OM	3	IFM thickness, IFM vascularity, Adipose Infiltration	Y	-	Y	-	-		-	…	Longitudinal regional sections not compared for histological outcomes. Descriptive indication of increased TB staining in section showing metaplasia (hypocellular) sections	…	.
LS2	-	1	1	1	1	1	Eligible	1	1	1	Inclusion	-	36915648	Single collagen fibrils isolated from high stress and low stress tendons show differing susceptibility to enzymatic degradation by the interstitial collagenase matrix metalloproteinase-1 (MMP-1)	Gsell KY, Veres SP, Kreplak L.	Matrix Biol Plus. 2023 Feb 21;18:100129. doi: 10.1016/j.mbplus.2023.100129. eCollection 2023 Jun.	Gsell KY	Matrix Biol Plus	2023	2023-03-14	PMC10006499		10.1016/j.mbplus.2023.100129	.	PMID new to LS2-2023	.	Yes	Bovine, Murine (Rat)	N/A	Murine = Male | Bovine = Male	3	3	LDET {bovine}, SDFT {bovine}, Tail {rat}	0	-	AFM	2	Fibril CSA, Fibril Aspect Ratio	Y	-	-	-	Y	Species^	V-Other = comparison between species	^NOTE: Different tendon-types were utilised from the separate species origins	Also compared treatment protocols to confirm effects on tissue properties and outcomes studied.	…	.
Other	-	1	1	1	1	1	Eligible	1	1	1	Inclusion	-	36722700	Biomechanical and histological changes secondary to aging in the human rotator cuff: A preliminary analysis	Johnson J, von Stade D, Gadomski B, Regan D, Easley J, Sikes KJ, Troyer K, Zhou T, Schlegel T, McGilvray K.	J Orthop Res. 2023 Oct;41(10):2221-2231. doi: 10.1002/jor.25529. Epub 2023 Feb 14.	Johnson J	J Orthop Res	2023	2023-02-01			10.1002/jor.25529	.	Additional literature discovery	.	Yes	Human	NS	NS	4	4	Infraspinatus, Subscapularis, Supraspinatus, Teres Minor	0	-	OM	6	Collagen organisation, Cell appearance, Vascular presence, Collagenous architecture, GAG/Proteoglycan/ground substance presence, ^ Total histomophological score	D	-	Y	-	-		-	^Data provided for Bonar Score outcomes, but only total histopathological score was assessed statistically.			.
LS2	-	1	1	1	1	1	Eligible	1	1	1	Inclusion	-	37316467	Aging and injury affect nuclear shape heterogeneity in tendon	Tinguely Y, Shi V, Klatte-Schulz F, Duda GN, Freedman BR, Mooney DJ.	J Orthop Res. 2023 Oct;41(10):2186-2194. doi: 10.1002/jor.25649. Epub 2023 Jul 2.	Tinguely Y	J Orthop Res	2023	2023-06-14			10.1002/jor.25649	.	PMID new to LS2-2023	.	^Yes, Control	Murine (Rat), Human	Average (range) = 51 (35-64)	Murine = Both | Human = NS	2	2	Achilles {rat; human}, Patellar {rat}	0	-	OM	8	Cellularity, Segmented nuclei count per image, Nuclear aspect ratio, Individual shape mode fractions, Proteoglycan richness (SAFO), Presence of CD31 (endothelial cells), Presence of αSMA (myofibroblasts), and presence of CD146 (tendon stem/progenitor cells).	D	-	Y	-	D	Species	V-Other = data/graph provided for different models enlisted: two different rat models used, and humans for a third.	^Different models used throughout the investigation with no direct comparisons made; two different rat models used, and humans for a third. Two tendon types used for age study but no indication of comparison (presumed to have been pooled). Region observations made for human injury model.	Study made correlations between outcomes and also compared normal vs injury.	…	.
LS3	-	1	1	1	1	1	Eligible	1	1	1	Inclusion	-	39081623	Effects of mineralization on the hierarchical organization of collagen-a synchrotron X-ray scattering and polarized second harmonic generation study	Zheng K, Zhong J, Hu J, Nebbiolo E, Sanchez-Weatherby J, Tang T, Landis WJ, Chen J, Winlove P, Sherlock BE, Bell J.	Interface Focus. 2024 Jun 7;14(3):20230046. doi: 10.1098/rsfs.2023.0046. eCollection 2024 Jun.	Zheng K	Interface Focus	2024	2024-07-31	PMC11285761		10.1098/rsfs.2023.0046	.	PMID new to LS3-2024	.	Yes	Avian (Turkey)	N/A	Unknown	1	1	Gastrocnemius (Achilles)	0	-	pSHG	1	Collagen structure organisation (pSHG intensity calculation)	-	Y	-	-	-		-	…			.
LS1	-	1	1	1	1	1	Eligible	1	0	0	Noted Exclusions B	-	738267	A histological study of macroscopically normal equine digital flexor tendons	Webbon PM.	Equine Vet J. 1978 Oct;10(4):253-9. doi: 10.1111/j.2042-3306.1978.tb02275.x.	Webbon PM	Equine Vet J	1978	1978-10-01			10.1111/j.2042-3306.1978.tb02275.x	.	LS1-2022	.	Yes^	Equine	N/A	NS	2	2	DDFT, SDFT	0	-	OM	2	Cellularity, Cell distribution (regions of acellularity)	-	D	-	-	D	Anatomical; Lifestyle - Physical; Demographics	(V-Other = Data reflecting comparison between fore- or hind-limb; Data reflecting comparison between exercise levels; Data reflecting comparison between different equine breeds.	'^Focus of paper is the histopathological evaluation of macroscopically 'normal' tendons			.
LS1	-	1	1	1	1	1	Eligible	1	0	0	Noted Exclusions B	-	2918423	Microscopical investigation of canine anterior cruciate ligament and patellar tendon: collagen fascicle morphology and architecture	Yahia LH, Drouin G.	J Orthop Res. 1989;7(2):243-51. doi: 10.1002/jor.1100070212.	Yahia LH	J Orthop Res	1989	1989-01-01			10.1002/jor.1100070212	.	LS1-2022	.	Yes	Canine	N/A	Both	2	1	Patellar	1	ACL	OM, SEM	1	Fascicle size (area)	D	-	-	-	-		-	…			.
Other	-	1	1	1	1	1	Eligible	1	0	0	Noted Exclusions B	-	7932773	Regional and age variations in growing tendon	Curwin SL, Roy RR, Vailas AC.	J Morphol. 1994 Sep;221(3):309-20. doi: 10.1002/jmor.1052210306.	Curwin SL	J Morphol	1994	1994-09-01			10.1002/jmor.1052210306	.	Additional literature discovery	.	Yes	Avian (Chicken)	N/A	Male	1	1	Lateral Gastrocnemius	0	-	TEM	3	Fibril diameter, Fibril-occupied area, Fibril density,	-	D	D	-	-		-	…	No statistical comparisons performed on structural outcomes due to low sample size (n=2 per group)	…	.
LS1	-	1	1	1	1	1	Eligible	1	0	0	Noted Exclusions B	-	8586561	Fibrocartilage associated with human tendons and their pulleys	Benjamin M, Qin S, Ralphs JR.	J Anat. 1995 Dec;187 ( Pt 3)(Pt 3):625-33.	Benjamin M	J Anat	1995	1995-12-01	PMC1167465			.	LS1-2022	.	Yes	Human	Range = 69-89	Both	24	24	DBT, ECRB, ECRL, ECU, FCR, FDS, DE, FDP, APL, EPB, EPL, FPL, GlMx, ObI, LHGn, Pop, VsL, EDL, FB, FL, TA, TP, EHL, FHL	0	-	OM	1	Fibrocartilage presence	D	D	-	-	-		-	…			.
LS1	-	1	1	1	1	1	Eligible	1	0	0	Noted Exclusions B	-	8648495	Nerve regeneration during patellar tendon autograft remodelling after anterior cruciate ligament reconstruction: an experimental and clinical study	Aune AK, Hukkanen M, Madsen JE, Polak JM, Nordsletten L.	J Orthop Res. 1996 Mar;14(2):193-9. doi: 10.1002/jor.1100140205.	Aune AK	J Orthop Res	1996	1996-03-01			10.1002/jor.1100140205	.	LS1-2022	.	Control	Murine (Rat), Human	For controls: ACL donors = 32 and 49 years | Patellar tendon donors = 21 and 28 years	Murine = Male | Human = Both	2	1	Patellar	1	ACL	OM	4	Neuropeptide-immunoreactive fibre presence (IHC staining: protein gene product 95 [PGP 95], Growth-associated protein 43/B-50 [GAP-43/B-50], Calcitonin gene-related peptide [CGRP], Substance P)	D	D	-	-	D	Species	(V-Other = Data provided for different species)	…	Paper explores tendon remodelling after grafting. Ligamentised (ACL reconstruction) patellar tendon samples excluded from this review table due to poor ease of information extraction	Poor data strength (binary presence score for respective protein stains) AND low sample size: n = 2 donors for each tissue source.	.
LS1	-	1	1	1	1	1	Eligible	1	0	0	Noted Exclusions B	-	9298442	Electron microscopic investigation of the effects of diabetes mellitus on the Achilles tendon	Grant WP, Sullivan R, Sonenshine DE, Adam M, Slusser JH, Carson KA, Vinik AI.	J Foot Ankle Surg. 1997 Jul-Aug;36(4):272-8; discussion 330. doi: 10.1016/s1067-2516(97)80072-5.	Grant WP	J Foot Ankle Surg	1997	1997-07-01			10.1016/s1067-2516(97)80072-5	.	LS1-2022	.	Control	Human	^Mean (range) = 58.6 (35-82)	Both	1	1	Achilles	0	-	TEM	2	Fibril density, Fibril diameter	-	-	-	-	D	Comorbidities – Diabetes	(V-Other = Quantitative summary data presented for the two cohorts (diabetic vs non-diabetic))	^Age manually calculated from demographics table data	Paper explores comorbidities from the effects of diabetes mellitus	Control patients (non-diabetic) were those requiring repair surgery for common foot abnormalities	.
LS1	-	1	1	1	1	1	Eligible	1	0	0	Noted Exclusions B	-	9234875	Characterization of the repair tissue after removal of the central one-third of the patellar ligament. An experimental study in a goat model	Proctor CS, Jackson DW, Simon TM.	J Bone Joint Surg Am. 1997 Jul;79(7):997-1006. doi: 10.2106/00004623-199707000-00005.	Proctor CS	J Bone Joint Surg Am	1997	1997-07-01			10.2106/00004623-199707000-00005	.	LS1-2022	.	Control	Caprine	N/A	Female	1	1	Patellar	0	-	TEM	1	Fibril diameter	-	D	-	-	-		-	…	Only graphs presented for different regions. Control tissue not compared	…	.
Other	-	1	1	1	1	1	Eligible	1	0	0	Noted Exclusions B	-	12420291	Distribution of the elastic fiber and associated proteins in flexor tendon reflects function	Ritty TM, Ditsios K, Starcher BC.	Anat Rec. 2002 Dec 1;268(4):430-40. doi: 10.1002/ar.10175.	Ritty TM	Anat Rec	2002	37567			10.1002/ar.10175	.	Additional literature discovery	.	Yes	Canine	N/A	NS	1	1	Flexor Digitorum Profundus	0	-	OM	5	Protein content (IHC staining intensity: Elastin, Fibrillin 1, Fibrillin 2, Microfibril-associated glycoproteins [MAGP] 1, MAGP 2)	-	D	-	-	-		-	…	IHC staining score-data presented, however statistical analysis not performed	…	.
LS1	-	1	1	1	1	1	Eligible	1	0	0	Noted Exclusions B	-	17188877	Neoligamentization process of BTPB used for ACL graft: histological evaluation from 6 months to 10 years	Zaffagnini S, De Pasquale V, Marchesini Reggiani L, Russo A, Agati P, Bacchelli B, Marcacci M.	Knee. 2007 Mar;14(2):87-93. doi: 10.1016/j.knee.2006.11.006. Epub 2006 Dec 26.	Zaffagnini S	Knee	2007	2006-12-26			10.1016/j.knee.2006.11.006	.	LS1-2022	.	Control	Human	NS	NS	2	1	Patellar	1	ACL	OM, TEM	2	Fibril diameter, Fibril number	D	-	-	-	-		-	…	Paper explores remodelling after grafting	Low sample size (n=2 donors) for control tissue tendon and ligament	.
Other	-	1	1	1	1	1	Eligible	1	0	0	Noted Exclusions B	-	18383380	Modulation of aggrecan and ADAMTS expression in ovine tendinopathy induced by altered strain	Smith MM, Sakurai G, Smith SM, Young AA, Melrose J, Stewart CM, Appleyard RC, Peterson JL, Gillies RM, Dart AJ, Sonnabend DH, Little CB.	Arthritis Rheum. 2008 Apr;58(4):1055-66. doi: 10.1002/art.23388.	Smith MM	Arthritis Rheum	2008	2008-04-03			10.1002/art.23388	.	Additional literature discovery	.	Control	Ovine	N/A	Male	1	1	Infraspinatus	0	-	OM	6	Cellularity, Cell morphology, Vascularity, Inflammatory cell infiltration, Collagen fibre alignment, Proteoglycan content (TB staining)	-	D	-	-	-		-	…	Paper explores models of tendinopathy/tendon injury	…	.
LS1	-	1	1	1	1	1	Eligible	1	0	0	Noted Exclusions B	-	21816629	Intra-articular changes precede extra-articular changes in the biceps tendon after rotator cuff tears in a rat model	Peltz CD, Hsu JE, Zgonis MH, Trasolini NA, Glaser DL, Soslowsky LJ.	J Shoulder Elbow Surg. 2012 Jul;21(7):873-81. doi: 10.1016/j.jse.2011.04.036. Epub 2011 Aug 4.	Peltz CD	J Shoulder Elbow Surg	2012	2011-08-06	PMC3210901	NIHMS296289	10.1016/j.jse.2011.04.036	.	LS1-2022	.	Control	Murine (Rat)	N/A	Male	1	1	LHBT	0	-	OM	1	Collagen fibre orientation	-	D	-	-	-		-	…	Paper explores models of tendinopathy/tendon injury	"Normal" tendons comprise sham-operated controls. Many outcomes measured but few presented via data/statistical results assessing relevant 'variables of interest'; collagen fibre orientation data presented	.
Other	-	1	1	1	1	1	Eligible	1	0	0	Noted Exclusions B	-	25837713	Focal experimental injury leads to widespread gene expression and histologic changes in equine flexor tendons	Jacobson E, Dart AJ, Mondori T, Horadogoda N, Jeffcott LB, Little CB, Smith MM.	PLoS One. 2015 Apr 2;10(4):e0122220. doi: 10.1371/journal.pone.0122220. eCollection 2015.	Jacobson E	PLoS One	2015	2015-04-04	PMC4383631		10.1371/journal.pone.0122220	.	Additional literature discovery	.	Control	Equine	N/A	Male	1	1	SDFT	0	-	OM	6	Cellularity, Cell morphology, Vascularity, Inflammatory cell infiltration, Collagen fibre alignment, Proteoglycan content (TB staining)	-	D	-	-	-		-	…	Paper explores models of tendinopathy/tendon injury	…	.
Other	-	1	1	1	1	1	Eligible	1	0	0	Noted Exclusions B	-	31466714	Functionally distinct tendons have different biomechanical, biochemical and histological responses to in vitro unloading	Choi RK, Smith MM, Smith S, Little CB, Clarke EC.	J Biomech. 2019 Oct 11;95:109321. doi: 10.1016/j.jbiomech.2019.109321. Epub 2019 Aug 19.	Choi RK	J Biomech	2019	2019-08-31			10.1016/j.jbiomech.2019.109321	.	Additional literature discovery	.	Control	Ovine	N/A	Both	3	3	DDFT, MET, SDFT	0	-	OM	6	Cellularity, Cell morphology, Vascularity, Cellular infiltration, Proteoglycan content, Collagen fibre alignment	D	-	-	-	-		-	…	Paper explores tissue response to loading	Graphs presented for histology data of controls. Qualitative regional images depicted for H&E.	.
LS1	-	1	1	1	1	1	Eligible	1	0	0	Noted Exclusions B	-	30719479	Mechanical and Microstructural Properties of Pediatric Anterior Cruciate Ligaments and Autograft Tendons Used for Reconstruction	Schmidt EC, Chin M, Aoyama JT, Ganley TJ, Shea KG, Hast MW.	Orthop J Sports Med. 2019 Jan 23;7(1):2325967118821667. doi: 10.1177/2325967118821667. eCollection 2019 Jan.	Schmidt EC	Orthop J Sports Med	2019	2019-02-06	PMC6348523		10.1177/2325967118821667	.	LS1-2022	.	Yes	Human	Mean = 9.2	Both	5	4	Iliotibial Band, Patellar, Quadriceps, Semitendinosus	1	ACL	OM, TEM	3	Cell density, Crimp wavelength, Fibril diameter	D	-	-	-	-		-	…	Relative (qualitative/descriptive) comparisons identified briefly re: tendon differences. Low sample size (n=1 donor for tendon microscopy, n=3 donors for ACL microscopy)	Paper revolves around tendons grafts for ACL reconstruction. For other outcomes (e.g. biomechanics), statistics are framed around comparing tendons to the ACL ("control").	.
Other	-	1	1	1	1	1	Eligible	1	0	0	Noted Exclusions B	-	31013317	Effects of tendon injury on uninjured regional tendons in the distal limb: An in-vivo study using an ovine tendinopathy model	Tsang AS, Dart AJ, Biasutti SA, Jeffcott LB, Smith MM, Little CB.	PLoS One. 2019 Apr 23;14(4):e0215830. doi: 10.1371/journal.pone.0215830. eCollection 2019.	Tsang AS	PLoS One	2019	2019-04-24	PMC6478347		10.1371/journal.pone.0215830	.	Additional literature discovery	.	Control	Ovine	N/A	Male	1	1	DDFT	0	-	OM	6	Cell morphology, Collagen fibre alignment, Cellularity, Vascularity, Inflammatory cell infiltration, Proteoglycan content (TB staining)	-	D	-	-	-		-	…	Paper explores models of tendinopathy/tendon injury	…	.
LS1	-	1	1	1	1	1	Eligible	1	0	0	Noted Exclusions B	-	33832981	Paediatric knee anterolateral capsule does not contain a distinct ligament: analysis of histology, immunohistochemistry and gene expression	Iseki T, Rothrauff BB, Kihara S, Novaretti JV, Shea KG, Tuan RS, Fu FH, Alexander PG, Musahl V.	J ISAKOS. 2021 Mar;6(2):82-87. doi: 10.1136/jisakos-2019-000339. Epub 2020 Aug 3.	Iseki T	J ISAKOS	2021	2021-04-09			10.1136/jisakos-2019-000339	.	LS1-2022	.	Yes	Human	LCL donors = 3.4+/-1.3 | QT Donors = 2.0+/-1.2	NS	2	1	Quadriceps	1	LCL	OM	2	Cell morphology, Cell orientation	D	-	-	-	-		-	…	Purpose of paper was to identify the presence of a ligament in the anterolateral capsule, thus results only present comparisons between the capsule and the tendon/ligament, not between the tendon and ligament	Comparison between tendons/ligaments not explicitly stated.	.
LS3	-	1	1	1	1	1	Eligible	1	0	0	Noted Exclusions B	-	39180281	Neural network auto-segmentation of serial-block-face scanning electron microscopy images exhibit collagen fibril structural differences with tendon type and health	Bloom ET, Sabanayagam CR, Benson JM, Lin LM, Ross JL, Caplan JL, Elliott DM.	J Orthop Res. 2024 Aug 23. doi: 10.1002/jor.25961. Online ahead of print.	Bloom ET	J Orthop Res	2024	2024-08-24			10.1002/jor.25961	.	PMID new to LS3-2024	.	Protocol assessment	Murine (Rat)	N/A	^Both	2	2	^Plantaris, Tail	0	-	SEM	3	Fibril density (area fraction), Fibril diameter, Fibril circularity	D	-	-	-	-		-	^Different tendons from different sexes	Study focused on protocol development for image analysis machine learning	…	.
LS3	-	1	1	1	1	1	Eligible	1	0	0	Noted Exclusions B	-	38368531	Evaluation of tendon and ligament microstructure and mechanical properties in a canine model of mucopolysaccharidosis I	Lau YK, Iyer K, Shetye S, Friday CS, Dodge GR, Hast MW, Casal ML, Gawri R, Smith LJ.	J Orthop Res. 2024 Jul;42(7):1409-1419. doi: 10.1002/jor.25813. Epub 2024 Feb 18.	Lau YK	J Orthop Res	2024	2024-02-18	PMC11161329	NIHMS1968389	10.1002/jor.25813	.	PMID new to LS3-2024	.	Control	Canine	N/A	Both	2	1	^Achilles	1	CrCL	OM	9	GAG staining intensity, Collagen organisation, Fibre fragmentation, Fibre arrangement, Cell morphology, Cellularity, Vascularity, GAG/proteoglycan content, ^^ Total histopathology score	D	-	-	-	-		-	^ Due to the small number of pathological-model Achilles tendon samples available (N=2), statistical evaluations for histological parameters were not performed for these samples. ^^Total summed score also assessed.	Paper explores influence of comorbidities on tendon/ligament structure	…	.
LS3	-	1	1	1	1	1	Eligible	1	0	0	Noted Exclusions B	-	37819002	Biomechanical analysis of tendon regeneration capacity of Iberian ribbed newts following transection injury: Comparison to a mouse model	Sato F, Masuda Y, Suzuki D, Hayashi T, Iwasaki T, Kim J, Matsumoto T, Maeda E.	J Orthop Res. 2024 Mar;42(3):607-617. doi: 10.1002/jor.25705. Epub 2023 Nov 5.	Sato F	J Orthop Res	2024	2023-10-11			10.1002/jor.25705	.	PMID new to LS3-2024	.	Control	Newt (Iberian ribbed newt), Murine (Mice)	N/A	Newt = female; Mice = male	2	2^	Musculus Flexor Brevis Superficialis {newt}, Deep Flexor Digitorum Profundus {Mice}	0	-	MLM, TEM	4	Fibril density, Fibril diameter, General collagenous structure, Cell arrangement	-	-	-	-	D	Species	(V-Other = Graphs presented for Mice and Newt control tendons)	^Similar tendon of different species used: both referred to as "DFT" as a Digital Flexor Tendon.	Study explores tendon remodelling after injury	Fibril area fraction was only measured for Mice (not included in outcome count)	.
LS1	-	1	1	1	1	1	Eligible	0	0	0	Noted Exclusions A	-	939434	Tendon plasticity-a property applicable to reconstructive surgery of the hand	Enna CD, Dyer RF.	Hand. 1976 Jun;8(2):118-24. doi: 10.1016/0072-968x(76)90030-9.	Enna CD	Hand	1976	1976-06-01			10.1016/0072-968x(76)90030-9	.	LS1-2022	.	Yes	Human	NS	NS	4	4^	Flexor Digitorum Profundus, Flexor Digitorum Superficialis, Palmaris, Plantaris	0	-	OM, TEM	3	Generalised tissue description (Fibre organisation/orientation, Fibril organisation/orientation), Fibril-diameter groups	Q	-	-	-	-		-	^Tendons are pooled into two groups (FDS/FDP vs Palmaris/Plantaris	Study explore normal tendons and normal tendons exposed to manual mechanical manipulation: external intervention applied to examine differing structural properties/response of normal tendon	…	.
LS1	-	1	1	1	1	1	Eligible	0	0	0	Noted Exclusions A	-	6481509	Tendons and ligaments: a morphological and biochemical comparison	Amiel D, Frank C, Harwood F, Fronek J, Akeson W.	J Orthop Res. 1984;1(3):257-65. doi: 10.1002/jor.1100010305.	Amiel D	J Orthop Res	1984	1984-01-01			10.1002/jor.1100010305	.	LS1-2022	.	Yes	Lapine (Rabbit)	N/A	Male	5	2	Achilles, Patellar	3	ACL, MCL, PCL	OM	6	Overall collagen architecture, Crimp appearance, Vascular presence, Cell arrangement, Relative cellularity, Cell morphology	Q	-	-	-	-		-	…	Study primarily focuses on biochemical (compositional) comparisons	…	.
Other	-	1	1	1	1	1	Eligible	0	0	0	Noted Exclusions A	-	3799871	The natural history of the anterior cruciate ligament autograft of patellar tendon origin	Amiel D, Kleiner JB, Akeson WH.	Am J Sports Med. 1986 Nov-Dec;14(6):449-62. doi: 10.1177/036354658601400603.	Amiel D	Am J Sports Med	1986	31717			10.1177/036354658601400603	.	Additional literature discovery	.	Control	Lapine (Rabbit)	N/A	Male	2	1	Patellar	1	ACL	OM	5	Generalised tissue description (Collagenous structure Crimp appearance, Cell morphology, Cellularity, Cell arrangement)	Q	-	-	-	-		-	…	Paper explores remodelling after grafting	…	.
LS1	-	1	1	1	1	1	Eligible	0	0	0	Noted Exclusions A	-	3809733	The gastrocnemius tendon of domestic fowl: histological findings in different strains	Duff SR, Anderson IA.	Res Vet Sci. 1986 Nov;41(3):402-9.	Duff SR	Res Vet Sci	1986	1986-11-01				.	LS1-2022	.	Yes	Avian (fowl)	N/A	Male	1	1	Gastrocnemius (Achilles)	0	-	OM	5	Lipid accumulation, Adipose tissue, Chondrification/chondroid metaplasia, Vascularity, Collagen structure	-	Q	Q	-	Q	Species (strain)	(V-Other = Observations made between different strains)	…	Focus on differing susceptibility of bird strains to spontaneous rupture (investigation into underlying differences in non-pathological cases)	…	.
Other	-	1	1	1	1	1	Eligible	0	0	0	Noted Exclusions A	-	1748700	Histopathological changes preceding spontaneous rupture of a tendon A controlled study of 891 patients	Kannus P, Józsa L.	J Bone Joint Surg Am. 1991 Dec;73(10):1507-25.	Kannus P	J Bone Joint Surg Am	1991	33573				.	Additional literature discovery	.	Control	Human	Mean = 48 +/- 11	Both	16	16^	LHBT, SHBT, DBT, DTT, ++Wrist Extensors, ++Wrist Flexors, ++Digital Extensors, ++Digital Flexors, EPL, Quadriceps, Patellar, Achilles, TA, TP, ++Ankle/Toe Extensors, ++Ankle/Toe Flexors	0	-	OM, TEM, SEM	1+	(+) Various indications/characteristics of degenerative/pathological changes (e.g. presence of hypoxic and mucoid degenerative changes, identification of lipocytes and calcium deposits, etc)	Q	-	-	-	-		-	^ 16 specimens - Tendons not individually listed, rather tendon-groups are identified	Study focused on the incidence of tendinopathic findings in a large range of different tendons Characteristics assessed within "normal" controls specific to pathological/degenerative changes; identifies structural changes associated/prone to different tendons.	…	.
LS1	-	1	1	1	1	1	Eligible	0	0	0	Noted Exclusions A	-	8304595	The structure and vascularization of the biceps brachii long head tendon	Kolts I, Tillmann B, Lüllmann-Rauch R.	Ann Anat. 1994 Jan;176(1):75-80. doi: 10.1016/s0940-9602(11)80420-6.	Kolts I	Ann Anat	1994	1994-01-01			10.1016/s0940-9602(11)80420-6	.	LS1-2022	.	Yes	Human	Range = 14 days to 82 years	Both	1	1	LHBT	0	-	OM, TEM	4	Vascular arrangement/distribution, Generalised tissue description (fibro-/collagenous structure), Cell morphology, Generalised cell ultrastructure characteristics	-	Q	^	^	-		-	^ Relative difference described for "age" comparison made as non-specified observation between single young (female) and single old (male) sample	Small sample size for some outcomes (e.g. TEM = 2 samples)	…	.
LS1	-	1	1	1	1	1	Eligible	0	0	0	Noted Exclusions A	-	7645742	The distal tendon of the biceps brachii. Structure and clinical correlations	Koch S, Tillmann B.	Ann Anat. 1995 Jul;177(5):467-74. doi: 10.1016/S0940-9602(11)80155-X.	Koch S	Ann Anat	1995	1995-07-01			10.1016/S0940-9602(11)80155-X	.	LS1-2022	.	Yes	Human	Range = 22 weeks to 91 years	Both	1	1	DBT	0	-	OM, TEM	14	Generalised tissue description (fibrocartilaginous/collagenous structure, Cell arrangement, Cell appearance), Cell morphology, Generalised cell ultrastructure characteristics, IHC staining presence for collagens (Type I, Type II, Type III, Type IX), IHC staining for glycosaminoglycans (Dermatan sulfate, Keratan sulfate, Chondroitin-4-sulfate, Chondroitin-6-sulfate), Vasculature	-	Q	Q	-	-		-	…			.
Other	-	1	1	1	1	1	Eligible	0	0	0	Noted Exclusions A	-	7778248	Vascular supply of the tendon of the equine deep digital flexor muscle within the digital sheath	Kraus BL, Kirker-Head CA, Kraus KH, Jakowski RM, Steckel RR.	Vet Surg. 1995 Mar-Apr;24(2):102-11. doi: 10.1111/j.1532-950x.1995.tb01303.x.	Kraus BL	Vet Surg	1995	1995-03-01			10.1111/j.1532-950x.1995.tb01303.x	.	Additional literature discovery	.	Yes	Equine	N/A	NS	1	1	DDFT	0	-	OM	2	Vascular supply pattern, Fibrocartilaginous structure	-	Q	-	-	-		-	…			.
Other	-	1	1	1	1	1	Eligible	0	0	0	Noted Exclusions A	-	8764859	Proteoglycans of human rotator cuff tendons	Berenson MC, Blevins FT, Plaas AH, Vogel KG.	J Orthop Res. 1996 Jul;14(4):518-25. doi: 10.1002/jor.1100140404.	Berenson MC	J Orthop Res	1996	1996-07-01			10.1002/jor.1100140404	.	Additional literature discovery	.	Yes	Human	Mean (range) = 40.1 (22-72)	NS^	4	4	Infraspinatus, LHBT, Subscapularis, Supraspinatus	0	-	OM	4	Generalised tissue description (Collagenous structure, vascularity, Cell morphology) Glycosaminoglycan presence/Alcian blue staining	Q^^	Q	-	-	-		-	^ Sex not explicitly stated; one male identified. | ^^ Description of generalised tissue structure made for "cuff tendons" as a group without indication of differences or explicitly stating all were similar			.
LS1	-	1	1	1	1	1	Eligible	0	0	0	Noted Exclusions A	-	9147220	Fetal and postnatal development of the patella, patellar tendon and suprapatella in the rabbit; changes in the distribution of the fibrillar collagens	Bland YS, Ashhurst DE.	J Anat. 1997 Apr;190 ( Pt 3)(Pt 3):327-42. doi: 10.1046/j.1469-7580.1997.19030327.x.	Bland YS	J Anat	1997	1997-04-01	PMC1467614		10.1046/j.1469-7580.1997.19030327.x	.	LS1-2022	.	Yes	Rabbit	N/A	NS	2	2	Patellar, Quadriceps	0	-	OM	4	IHC staining (Collagen type I, Collagen type II, Collagen type III, Collagen type V)	-	Q	Q	-	-		-	…	No direct comparison/comment made of differences between the two tendons	…	.
LS1	-	1	1	1	1	1	Eligible	0	0	0	Noted Exclusions A	-	9728698	Pathology of the posterior tibial tendon in posterior tibial tendon insufficiency	Mosier SM, Lucas DR, Pomeroy G, Manoli A 2nd.	Foot Ankle Int. 1998 Aug;19(8):520-4. doi: 10.1177/107110079801900803.	Mosier SM	Foot Ankle Int	1998	1998-09-05			10.1177/107110079801900803	.	LS1-2022	.	Control	Human	NS	NS	1	1	Tibialis Posterior	0	-	OM	6	Generalised tissue description (Collagen orientation, Vascularity, Cellularity, Cell appearance, Mucin content, Inflammation)	-	Q	-	-	-		-	…	Paper explores tendon pathology/injury	…	.
LS1	-	1	1	1	1	1	Eligible	0	0	0	Noted Exclusions A	-	10928274	Structure and proteoglycan composition of specialized regions of the elastic tendon of the chicken wing	Carvalho HF, Felisbino SL, Covizi DZ, Della Colleta HH, Gomes L.	Cell Tissue Res. 2000 Jun;300(3):435-46. doi: 10.1007/s004410000220.	Carvalho HF	Cell Tissue Res	2000	2000-08-06			10.1007/s004410000220	.	LS1-2022	.	Yes	Avian (Chicken)	N/A	NS	1	1	Elastic Tendon	0	-	OM, TEM	10	Collagen fibre presence/arrangement, Proteoglycan presence, Elastic fibre presence, GAG and cytoskeletal protein presence (Chondroitin sulfate, Keratan sulfate, Vimentin, Beta-Tubulin, Actin), Cell arrangement, Cell morphology/ultrastructural characteristics	-	Q	-	-	-		-	…			.
LS1	-	1	1	1	1	1	Eligible	0	0	0	Noted Exclusions A	-	10653542	Natural history of a hamstring tendon autograft used for anterior cruciate ligament reconstruction in a sheep model	Goradia VK, Rochat MC, Kida M, Grana WA.	Am J Sports Med. 2000 Jan-Feb;28(1):40-6. doi: 10.1177/03635465000280011901.	Goradia VK	Am J Sports Med	2000	2000-02-01			10.1177/03635465000280011901	.	LS1-2022	.	Control	Ovine	N/A	Female	2	1	Semitendinosus	1	ACL	OM	4	Generalised tissue description (Collagenous structure, Cell morphology, Cell arrangement, Crimp appearance)	Q	-	-	-	-		-	…	Paper focuses on the ligamentisation process of autografts for ALCR	…	.
Other	-	1	1	1	1	1	Eligible	0	0	0	Noted Exclusions A	-	11197535	Structure of the human tibialis anterior tendon	Petersen W, Stein V, Bobka T.	J Anat. 2000 Nov;197 Pt 4(Pt 4):617-25. doi: 10.1046/j.1469-7580.2000.19740617.x.	Petersen W	J Anat	2000	2001-02-24	PMC1468177		10.1046/j.1469-7580.2000.19740617.x	.	Additional literature discovery	.	Yes	Human	Range = 23-80	Both	1	1	Tibialis Anterior	0	-	OM, TEM	16	Generalised tissue description (Collagenous structure/organisation, Cell arrangement), Vascular distribution, Cell features (morphology, Ultrastructure characteristics, Distribution), Proteoglycan/GAG content, IHC staining presence (Chondroitin-4-sulphate, Chondroitin-6-sulphate, Dermatan sulfate, Keratan sulfate, Laminin, Aggrecan, Collagen type I, Collagen type II, Collagen type III)	-	Q	Q^	-	-		-	^ Observation of age-related differences made	Data measurements provided for the single included tendon	…	.
Other	-	1	1	1	1	1	Eligible	0	0	0	Noted Exclusions A	-	11949784	Regional adaptations in three rat tendons	Covizi DZ, Felisbino SL, Gomes L, Pimentel ER, Carvalho HF.	Tissue Cell. 2001 Oct;33(5):483-90. doi: 10.1054/tice.2001.0202.	Covizi DZ	Tissue Cell	2001	2002-04-13			10.1054/tice.2001.0202	.	Additional literature discovery	.	Yes	Murine (Rat)	N/A	Male	3	3	Calcaneal (Achilles), SDFT, DDFT	0	-	OM	6	Cell morphology/phenotype, GAG content, fibrous structure, Collagenous crimping appearance, Elastic fibre IHC (presence, alignment)	Q	Q	-	-	-		-	…			.
LS1	-	1	1	1	1	1	Eligible	0	0	0	Noted Exclusions A	-	11249222	Collagenous fibril texture of the gliding zone of the human tibialis posterior tendon	Petersen W, Hohmann G.	Foot Ankle Int. 2001 Feb;22(2):126-32. doi: 10.1177/107110070102200208.	Petersen W	Foot Ankle Int	2001	2001-03-16			10.1177/107110070102200208	.	LS1-2022	.	Yes	Human	Range = 23-78	Both	1	1	Tibialis Posterior	0	-	OM, TEM, SEM	8	Generalised tissue description (fibrocartilaginous/collagenous structure and organisation, Cell arrangement, Cell morphology), Collagen fibril texture, Fibril organisation/appearance, fibril thickness, Interfibrillar spaces)	-	Q	-	-	-		-	…			.
Other	-	1	1	1	1	1	Eligible	0	0	0	Noted Exclusions A	-	12695917	Structure of the human tibialis posterior tendon	Petersen W, Hohmann G, Pufe T, Tsokos M, Zantop T, Paulsen F, Tillmann B.	Arch Orthop Trauma Surg. 2004 May;124(4):237-42. doi: 10.1007/s00402-003-0500-5. Epub 2003 Apr 15.	Petersen W	Arch Orthop Trauma Surg	2004	2003-04-16			10.1007/s00402-003-0500-5	.	Additional literature discovery	.	Yes	Human	Range = 23-80	Both	1	1	Tibialis Posterior	0	-	OM, TEM	12	Generalised tissue description (Collagenous structure/organisation, Cell arrangement), Cell features (Morphology, Ultrastructure characteristics), Fibril texture/orientation, Proteoglycan/GAG content, IHC staining presence (chondroitin-4-sulphate, chondroitin-6-sulphate, dermatan sulfate, Keratan sulfate, Aggrecan, Collagen type II)	-	Q	-	-	-		-	…	Data measurements provided for the single included tendon	…	.
Other	-	1	1	1	1	1	Eligible	0	0	0	Noted Exclusions A	-	18832761	Physical activity: does long-term, high-intensity exercise in horses result in tendon degeneration?	Birch HL, Wilson AM, Goodship AE.	J Appl Physiol (1985). 2008 Dec;105(6):1927-33. doi: 10.1152/japplphysiol.00717.2007. Epub 2008 Oct 2.	Birch HL	J Appl Physiol (1985)	2008	2008-10-04			10.1152/japplphysiol.00717.2007	.	Additional literature discovery	.	Yes	Equine	N/A	Female	1	1	SDFT	0	-	OM	2	Generalised tissue description (Collagenous structure, Cell arrangement/appearance)	-	-	-	-	Q	Lifestyle - Physical	(V-Other = Observations made in response to different training levels)	…	Only one tendon mention for histological outcomes - extensive data presented in alternate publications	…	.
LS1	-	1	1	1	1	1	Eligible	0	0	0	Noted Exclusions A	-	20890582	Contribution of glycosaminoglycans to the microstructural integrity of fibrillar and fiber crimps in tendons and ligaments	Franchi M, De Pasquale V, Martini D, Quaranta M, Macciocca M, Dionisi A, Ottani V.	ScientificWorldJournal. 2010 Oct 1;10:1932-40. doi: 10.1100/tsw.2010.192.	Franchi M	ScientificWorldJournal	2010	2010-10-05	PMC5763726		10.1100/tsw.2010.192	.	LS1-2022	.	NS^	Murine (Rat)	N/A	Female	2	1	Achilles	1	MCL	TEM, SEM	6	Generalised tissue description (Collagenous structure/arrangement, Crimp appearance), Fibre appearance, Fibre diameter, Crimp characteristics, Fibril D-banding	Q	-	-	-	-		-	^ Study explores the structural implications of GAG (i.e. the removal of GAG). Does not specify the use of any control tendons other than abstract stating 'comparable' to untreated tendons, and the methods stating both hind limbs obtained but number included in incubation study matching only a single limb.	Study notes comparisons of crimp following GAG removal. No control tissue stated	…	.
LS1	-	1	1	1	1	1	Eligible	0	0	0	Noted Exclusions A	-	21492208	Anatomical, magnetic resonance imaging and histological findings in the accessory ligament of the deep digital flexor tendon of forelimbs in nonlame horses	Nagy A, Dyson S.	Equine Vet J. 2011 May;43(3):309-16. doi: 10.1111/j.2042-3306.2010.00217.x. Epub 2010 Sep 23.	Nagy A	Equine Vet J	2011	2011-04-16			10.1111/j.2042-3306.2010.00217.x	.	LS1-2022	.	Yes	Equine	N/A	Both	2	1	DDFT	1	Accessory Ligament of the DDFT	OM	2	Generalised tissue structure (collagenous structure/crimp appearance, Collagen fibre separation), Cellularity	Q	Q^	-	-	-		-	…	Differences described for region-matched samples between tendon and ligament samples	…	.
LS1	-	1	1	1	1	1	Eligible	0	0	0	Noted Exclusions A	-	23369445	Histologic, biomechanical, and biological evaluation of fan-folded iliotibial band allografts for anterior cruciate ligament reconstruction	Delcroix GJ, Kaimrajh DN, Baria D, Cooper S, Reiner T, Latta L, D'Ippolito G, Schiller PC, Temple HT.	Arthroscopy. 2013 Apr;29(4):756-65. doi: 10.1016/j.arthro.2012.11.007. Epub 2013 Jan 28.	Delcroix GJ	Arthroscopy	2013	2013-02-02			10.1016/j.arthro.2012.11.007	.	LS1-2022	.	Yes	Human	Mean (range) = 41 +/- 13.9 (16-61)	Both	3	2	^Iliotibial Band (fan-folded), Tibialis Anterior	1	ACL	OM	3	Generalised tissue description (collagenous structure, cell arrangement, vascularity)	Q	-	-	-	-		-	^ ITB investigated as a folded structure			.
LS1	-	1	1	1	1	1	Eligible	0	0	0	Noted Exclusions A	-	25113805	Different regions of bovine deep digital flexor tendon exhibit distinct elastic, but not viscous, mechanical properties under both compression and shear loading	Fang F, Sawhney AS, Lake SP.	J Biomech. 2014 Sep 22;47(12):2869-77. doi: 10.1016/j.jbiomech.2014.07.026. Epub 2014 Jul 30.	Fang F	J Biomech	2014	2014-08-13			10.1016/j.jbiomech.2014.07.026	.	LS1-2022	.	Yes	Bovine	N/A	NS	1	1	DDFT	0	-	OM	4	Generalised tissue structure (Collagen structure, Crimp appearance, Cell appearance)	-	Q	-	-	-		-	…			.
Other	-	1	1	1	1	1	Eligible	0	0	0	Noted Exclusions A	-	28419543	Aging does not alter tendon mechanical properties during homeostasis, but does impair flexor tendon healing	Ackerman JE, Bah I, Jonason JH, Buckley MR, Loiselle AE.	J Orthop Res. 2017 Dec;35(12):2716-2724. doi: 10.1002/jor.23580. Epub 2017 May 3.	Ackerman JE	J Orthop Res	2017	2017-04-19	PMC5645212	NIHMS869707	10.1002/jor.23580	.	Additional literature discovery	.	Yes	Murine (Mice)	N/A	Both	3	3	Flexor Carpi Ulnaris, Flexor Digitorum Longus, Tail	0	-	OM	7	Collagenous structure, Collagen appearance (PSR staining), Cellularity, Cell morphology, IHC staining (PCNS, BrdU, Ki67)	-	-	Q	-	-		-	…	Sex comparisons seemingly only made for mechanical outcomes	…	.
LS1	-	1	1	1	1	1	Eligible	0	0	0	Noted Exclusions A	-	27860072	MAGNETIC RESONANCE IMAGING, GROSS POSTMORTEM, AND HISTOLOGICAL FINDINGS FOR SOFT TISSUES OF THE PLANTAR ASPECT OF THE TARSUS AND PROXIMAL METATARSAL REGION IN NON-LAME HORSES	Dyson S, Blunden A, Murray R.	Vet Radiol Ultrasound. 2017 Mar;58(2):216-227. doi: 10.1111/vru.12444. Epub 2016 Nov 13.	Dyson S	Vet Radiol Ultrasound	2017	2016-11-19			10.1111/vru.12444	.	LS1-2022	.	Yes	Equine	N/A	NS	4	2	LDFT, SDFT	2	Accessory Ligament of the DDFT, Long Plantar Ligament	OM	5	Generalised tissue description (Collagenous structure, Fascicle orientation/arrangement, Crimp appearance, Fibrocartilaginous structure/metaplasia, Proteoglycan content)	Q	Q	-	-	-		-	…			.
LS1	-	1	1	1	1	1	Eligible	0	0	0	Noted Exclusions A	-	31182124	The impact of cholesterol deposits on the fibrillar architecture of the Achilles tendon in a rabbit model of hypercholesterolemia	Steplewski A, Fertala J, Tomlinson R, Hoxha K, Han L, Thakar O, Klein J, Abboud J, Fertala A.	J Orthop Surg Res. 2019 Jun 10;14(1):172. doi: 10.1186/s13018-019-1217-7.	Steplewski A	J Orthop Surg Res	2019	2019-06-12	PMC6558834		10.1186/s13018-019-1217-7	.	LS1-2022	.	Yes	Leporine (Rabbit)	N/A	Female	1	1	Achilles	0	-	OM	7	Cellularity/Cell distribution, Cell appearance, Lipid-rich deposits, Collagen hybridizing peptide (CHP) binding patterns (denatured collagen molecules), Generalised tissue description (Fibrosis, Crimp appearance, Collagenous structure)	-	-	-	-	Q	Lifestyle - Diet	(V-Other - Observations made between cohorts with normal-cholesterol diet vs high-cholesterol diet)	…	Study explores normal tendons from normal-cholesterol diet and high-cholesterol diet animals	…	.
LS1	-	1	1	1	1	1	Eligible	0	0	0	Noted Exclusions A	-	30711396	Histologic characteristics of the subscapularis tendon from muscle to bone: reference to subscapularis lesions	Tebaa E, Tantot J, Isaac-Pinet S, Nové-Josserand L.	J Shoulder Elbow Surg. 2019 May;28(5):959-965. doi: 10.1016/j.jse.2018.11.045. Epub 2019 Jan 30.	Tebaa E	J Shoulder Elbow Surg	2019	2019-02-04			10.1016/j.jse.2018.11.045	.	LS1-2022	.	Yes	Human	Mean (range) = 80 (55-58)	Both	1	1	Subscapularis	0	-	OM	2	Generalised tissue description (Collagenous structure/arrangement, Fibre organisation/alignment)	-	Q	-	-	-		-	…	Study explores mostly morphological characteristics (e.g. layer sizes). Relative description of size differences between males and females noted (morphology rather than structural characteristics)	…	.
LS3	-	1	1	1	1	1	Eligible	0	0	0	Noted Exclusions A	-	38717695	Human shoulder anatomy: new ultrasound, anatomical, and microscopic perspectives	Arrillaga B, Miguel-Pérez M, Möller I, Rubio L, Blasi J, Pérez-Bellmunt A, Ortiz-Sagristà JC, Ortiz-Miguel S, Martinoli C.	Anat Sci Int. 2024 Jun;99(3):290-304. doi: 10.1007/s12565-024-00775-5. Epub 2024 May 8.	Arrillaga B	Anat Sci Int	2024	2024-05-08	PMC11142962		10.1007/s12565-024-00775-5	.	PMID new to LS3-2024	.	Yes	Human	NS*	Both	4	4	Infraspinatus, Subscapularis, Supraspinatus, Teres Minor	0	-	OM	1	Tissue/structural organisation	Q	Q	Q^	-	-		-	^ Observations made between one adult and one fetes	Only n=2 for histological study - one adult and one foetus (ages not specified).	Sex not assessed for histological tendon outcomes	.

## Sheet: Info (Table S-1)
Column	Table S-1 Column Heading	Description	Further Information
A	Collection	Mode of article idenitfication	LS1,2,3 = first, second and third literature search results (unique records). Other = other recod identifications
B	-	-------------------------Spacer column-------------------------	---------------------------------------------------------------
C	Title Screen	Results from title screeening	0 = no/exclude. 1 = yes/pass
D	Abstract Screen	Results from abstract screeening	0 = no/exclude. 1 = yes/pass
E	Table 1 Pass (1st Screen)	Combined title/abstract screening results	0 = no/exclude. 1 = yes/pass
F	Methods/Results Screening	Results from first round of text screening (methods/results assessment)	0 = no/exclude. 1 = yes/pass
G	Table 1 Pass (2nd Screen)	As above (duplicated column for sorting/formatting purposes)	0 = no/exclude. 1 = yes/pass
H	TABLE 1 Screening Summary	Descriptive results from screening process as per Table 1 criteria	Table S-1 results equate articles which passed Table 1 Screening. n = 105 articles
I	Table 2 Pass - Exclude 'Qualitative-only'	Results from screening process as per Table 2 "Additional Exclusion Criterion A"	0 = no/exclude. 1 = yes/pass
J	Table 2 Pass - Exclude 'Data-only'	Results from screening process as per Table 2 "Additional Exclusion Criterion B"	0 = no/exclude. 1 = yes/pass
K	Table 2 Pass	Combined Table 2 criteria screening results	0 = no/exclude. 1 = yes/pass
L	Inclusion?	Descriptive results from screening process as per Table 2 criteria	Tabe 3 article inclusions.
M	--	-------------------------Spacer column-------------------------	---------------------------------------------------------------
N	PMID	PubMed index	As per PubMed results extraction data
O	Title	Article title	As per PubMed results extraction data
P	Authors	Author list	As per PubMed results extraction data
Q	Citation	Citation (as per PubMed)	As per PubMed results extraction data
R	First Author	First author	As per PubMed results extraction data
S	Journal/Book	Place published	As per PubMed results extraction data
T	Publication Year	Year published	As per PubMed results extraction data
U	Create Date	Indexed date	As per PubMed results extraction data
V	PMCID	PubMed Central identifier	As per PubMed results extraction data
W	NIHMS ID	Identifier if PMID/PMCID unavailable	As per PubMed results extraction data
X	DOI	Digital object identifer	As per PubMed results extraction data
Y	.	-------------------------Spacer column-------------------------	---------------------------------------------------------------
Z	Unique PMIDs 2022/2023/2024	Descriptive version of "Column A - Collection." Detailing of the source of article inclusion.	Addition of article inclusions made from confirmation of unique PMIDs.
AA	>>>	-------------------------Spacer column-------------------------	---------------------------------------------------------------
AB	Normal Comparison Focus vs Control/Other	Indication of the focus of the study, e.g. discovery of normal tissue properties versus evaluation of pathology/injury/disease etc.	Yes = Primary focus of paper is exploration of normal tissue properties. Control = Normal tissue enlisted as control/reference in experimental study design. Protocol assessment = Normal tissue ustilised as a medium for protocol/methodology evaulation.
AC	Species Origin	Species of the tissue (tendon/ligament) used for the miscroscopy study with data relevant to Table S-1 inclusion.
AD	Human Age (years)	Where Species Origin is Human, age of the donors/patients included in the study is stated. Age stated as specified by the protocols. If ages specific to the normal tissue are available, this information is listed. Where individuals' ages are listed and mean/range can be calculated by the reader, this information is listed. Where age specific for separate cohorts are identified, this information i…	N/A = Not Applicable (animal species, data not extracted for Table S-1 inclusion). NS = Not Specified i.e. age of human tissue origin not stated or not extractable.
AE	Sex	Sex origin of the tissue (tendon/ligament) used for the miscroscopy study data. Where multiple species are included, these are identified separately is relevant.	Both = males and females included. NS = Not Specified.
AF	# of Specimens	Number of different anatomical tissues included (inclusive of tendons and ligaments)	Caveats identified by footnotes
AG	# of Tendons	Number of different anatomical tendons included as per "Column AH - Tendon List"	Caveats identified by footnotes
AH	Tendon List	Names of tendons included for the used for the miscroscopy study with data relevant to Table S-1 inclusion.	Caveats identified by footnotes. Acronyms identified in Sheet "Legends and Acronyms"
AI	# of Ligaments	Number of different anatomical ligaments included as per "Column AI - Ligament List"	Caveats identified by footnotes
AJ	Ligament List	Names of ligaments included for the used for the miscroscopy study with data relevant to Table S-1 inclusion.	Caveats identified by footnotes. Acronyms identified in Sheet "Legends and Acronyms"
AK	Microscopy Modality	Methodology (microscopy modality) used for exploration of tendon micro-/nano-stucture.	Full list of acronyms identified in Sheet "Legends and Acronyms". OM = optical microscpy: inclusive of brightfield, polarised, confocal etc.
AL	# of Outcomes (approx.)	Approximate indication of the number of outcomes specific to structural characterisation explored via microscopy evaluation.	Acronyms identified in Sheet "Legends and Acronyms"
AM	Outcome List (semi-/quantitatively measured)	Names/list fo the approximate indication of outcomes explored pertaining to structural characterisation explored via microscopy evaluation. Where possible/clearly indicated, these are specific to the semi-/quantitative outcomes (for "Inclusion" and "Noted Exclusions B" papers). If zero indication of data is identified for outcomes which may be listed in the protocol/methodology section, these may…
AN	V-Tendon	Indication of the inclusion of tendon-specific (or tendon versus ligament) differences explored as a variable "V-"	Y = Variable statistically explored (thus paper included in Review). D = data or graphical information provided, but statistial comparisons not explicitely made or indicated (relevant to "Noted Exclusions B"). Q = qualitative/descriptive information/comparisons made only (i.e. relevant to "Noted Exclusions A"). Where papers are "Inclusions" or "Noted Exclusions B - Data Only", qualitative/descrip…
AO	V-Region	Indication of the inclusion of regional (intra-tendon) differences explored as a variable "V-"	Y = Variable statistically explored (thus paper included in Review). D = data or graphical information provided, but statistial comparisons not explicitely made or indicated (relevant to "Noted Exclusions B"). Q = qualitative/descriptive information/comparisons made only (i.e. relevant to "Noted Exclusions A"). Where papers are "Inclusions" or "Noted Exclusions B - Data Only", qualitative/descrip…
AP	V-Age	Indication of the inclusion of age-related differences explored as a variable "V-"	Y = Variable statistically explored (thus paper included in Review). D = data or graphical information provided, but statistial comparisons not explicitely made or indicated (relevant to "Noted Exclusions B"). Q = qualitative/descriptive information/comparisons made only (i.e. relevant to "Noted Exclusions A"). Where papers are "Inclusions" or "Noted Exclusions B - Data Only", qualitative/descrip…
AQ	V-Sex	Indication of the inclusion of sex-related differences explored as a variable "V-"	Y = Variable statistically explored (thus paper included in Review). D = data or graphical information provided, but statistial comparisons not explicitely made or indicated (relevant to "Noted Exclusions B"). Q = qualitative/descriptive information/comparisons made only (i.e. relevant to "Noted Exclusions A"). Where papers are "Inclusions" or "Noted Exclusions B - Data Only", qualitative/descrip…
AR	V-Other	Indication of the inclusion of "other" differences explored as a variable "V-".	Y = Variable statistically explored (thus paper included in Review). D = data or graphical information provided, but statistial comparisons not explicitely made or indicated (relevant to "Noted Exclusions B"). Q = qualitative/descriptive information/comparisons made only (i.e. relevant to "Noted Exclusions A"). Where papers are "Inclusions" or "Noted Exclusions B - Data Only", qualitative/descrip…
AS	V-Other (Info)	Indication of the "other" variables explored relative to normal tendon structural differences, where applicable.	Variables group into general categories.
AT	V-Other (notes)	Further details regarding the "other" variables where relevant.	More explicite indication of the variable/study designed explained.
AU	Footnotes (^)	Detail of footnotes as identified in other fields of Table S-1.	Footnotes specifc to each article (tracked along rows of the table).
AV	Comments	Additional comments made in relation to the article.	Comments not pivitol to table data, but included for additional information.
AW	Comments2	Further additional comments made in relation to the article.	Comments not pivitol to table data, but included for additional information.
AX	..	-------------------------Spacer column-------------------------	---------------------------------------------------------------

## Sheet: Summaries
	Systematic Search Summary						Data extraction summary re: SPECIES inclusions						Data extraction summary re: SPECIMENS inclusions						Data extraction summary re: VARIABLES explored
	Review Stage				Total		Animal	Noted-Exclusions A	Noted-Exclusions B	INCLUSIONS	Total		Specimen Number	Noted-Exclusions A	Noted-Exclusions B	INCLUSIONS	Total		Specimen Number	Noted-Exclusions A	Noted-Exclusions B	INLCUDED	Total
	Articles collected	n=			2669		Human	12	6	19	37		Single Tendon	13	8	34	55		Tendon	12	9	20	41
	PubMed Search Results 2022 (unique)	2409					Large Quadruped	6	9	23	38		Two Tendons/Ligaments	5	8	14	27		Yes			20
	PubMed Search Results 2023 (unique)	78					Equine	4	2	15	21		3-5 Tendons/Ligaments	8	2	10	20		Data/Graphical		9
	PubMed Search Results 2024 (unique)	73					Bovine	1	0	4	5		Three	3	1	5	9		Descriptive/Qualitative only	12
	Extra References Collected	109					Canine	0	3	2	5		Four	4	0	3	7		Region	17	10	22	49
	Eligibility Table	2669	2564	105	105		Ovine	1	3	1	5		Five	1	1	2	4		Yes			22
	Abstract/Title screening	Starting	Culled	Remaining			Caprine	0	1	1	2		>5 Tendons/Ligaments	1	1	1	3		Data/Graphical		10
	Title screening culls	2669	2155	514			Murine	3	4	16	23		Six (6)	0	0	1	1		Descriptive/Qualitative only	17
	Abstract screening culls	514	298	216			Rat	2	3	12	17		Sixteen (16)	1	0	0	1		Age	6	1	30	37
	Methods screening	Starting	Culled	Remaining			Mice	1	1	4	6		Twenty-Four (24)	0	1	0	1		Yes			30
	Methods/Results culls	216	111	105			Other	6	2	3	11		Total	27	19	59	105		Data/Graphical		1
	Inclusion Table	105	46	59	59		Avian	2	1	2	5								Descriptive/Qualitative only	6
		Starting	Culled (noted)	Remaining			Leporine	4	0	1	5								Sex	0	0	8	8
	Noted-Ruleouts A	105	27	78			Newt	0	1	0	1								Yes			8
	Noted-Ruleouts B	78	19	59			Multiple (inclusive in counts above)	0	2	2	4								Data/Graphical		-
	FINAL INCLUSION COUNT FOR REVIEW TABLE				59		Total	27	19	59	105								Descriptive/Qualitative only	-
																			Other	3	4	16	23
																			Yes			16
																			Data/Graphical		4
																			Descriptive/Qualitative only	3
																			Multiple (inclusive in counts above)	11	5	37	53
																			Between Tendon to Region	5	2	6	13
																			Between Region to Age	5	1	8	14
																			Between Age to Sex			6	6
																			Between Sex to Other			4	4
																			From Age back to Tendon			7	7
																			From Sex back to Region/Tendon			0	0
																			From Other back to Age/region/Tendon	1	2	6	9
																			Total	27	19	59	105

## Sheet: Search Queries
Literature Search (LS)	LS Year	Query	Search Details	Results	Time	Search Date	-	Search Results	Total Missing Records (for Reinclusion)	Notes on Missing Records	Total Duplicates in Results Number	Notes on Duplicates	Individual Records identified from LS (Results - Duplicates)	Total records for screening (Results - Duplicates + Recinclusions)	TOTAL New (unique) records identified
LS1	2022	(tendon OR tendons OR tend*) AND (histolog* OR histochem* OR microscop*) AND (normal OR healthy OR "non-pathological" OR "non pathological") AND (structu*) AND (compar* OR differen* OR variation OR variations)	("tendinopathy"[MeSH Terms] OR "tendinopathy"[All Fields] OR "tendonitis"[All Fields] OR "tendon s"[All Fields] OR "tendonous"[All Fields] OR "tendons"[MeSH Terms] OR "tendons"[All Fields] OR "tendon"[All Fields] OR ("tendinopathy"[MeSH Terms] OR "tendinopathy"[All Fields] OR "tendonitis"[All Fields] OR "tendon s"[All Fields] OR "tendonous"[All Fields] OR "tendons"[MeSH Terms] OR "tendons"[All Fi…	2411	22:02:38	2022-09-30		2411			2	<< i.e. two x duplicate-pairs	2409		2409
LS2	2023	("tendinopathy"[MeSH Terms] OR "tendinopathy"[All Fields] OR "tendonitis"[All Fields] OR "tendon s"[All Fields] OR "tendonous"[All Fields] OR "tendons"[MeSH Terms] OR "tendons"[All Fields] OR "tendon"[All Fields] OR ("tendinopathy"[MeSH Terms] OR "tendinopathy"[All Fields] OR "tendonitis"[All Fields] OR "tendon s"[All Fields] OR "tendonous"[All Fields] OR "tendons"[MeSH Terms] OR "tendons"[All Fi…	("tendinopathy"[MeSH Terms] OR "tendinopathy"[All Fields] OR "tendonitis"[All Fields] OR "tendon s"[All Fields] OR "tendonous"[All Fields] OR "tendons"[MeSH Terms] OR "tendons"[All Fields] OR "tendon"[All Fields] OR ("tendinopathy"[MeSH Terms] OR "tendinopathy"[All Fields] OR "tendonitis"[All Fields] OR "tendon s"[All Fields] OR "tendonous"[All Fields] OR "tendons"[MeSH Terms] OR "tendons"[All Fi…	2487	21:50:09	2023-09-22		2487	2	<< 2 records from 2022 search not found therefore recinluded for screening	2	<< same two dupliates as above	2485		78
LS3	2024	("tendinopathy "[MeSH Terms] OR "tendinopathy"[All Fields] OR "tendonitis"[All Fields] OR "tendon s"[All Fields] OR "tendonous"[All Fields] OR "tendons"[MeSH Terms] OR "tendons"[All Fields] OR "tendon"[All Fields] OR ("tendinopathy"[MeSH Terms] OR "tendinopathy"[All Fields] OR "tendonitis"[All Fields] OR "tendon s"[All Fields] OR "tendonous"[All Fields] OR "tendons"[MeSH Terms] OR "tendons"[All F…	("tendinopathy"[MeSH Terms] OR "tendinopathy"[All Fields] OR "tendonitis"[All Fields] OR "tendon s"[All Fields] OR "tendonous"[All Fields] OR "tendons"[MeSH Terms] OR "tendons"[All Fields] OR "tendon"[All Fields] OR ("tendinopathy"[MeSH Terms] OR "tendinopathy"[All Fields] OR "tendonitis"[All Fields] OR "tendon s"[All Fields] OR "tendonous"[All Fields] OR "tendons"[MeSH Terms] OR "tendons"[All Fi…	2559	02:16:34	2024-08-27		2559	4	<< 2 records as above (missing from 2022 search) plus 2 further records from 2023 search not found and thus recinluded for screening	3	<< 2 duplicates as above, 1 new duplicate	2556	2560	73

## Sheet: Legends and Acronyms
Acronyms	Description	Term Category	Other Info	Category Sort Order
CDET	Common Digital Extensor Tendon	Tendon name	Animal Specific	1
DDFT	Deep Digital Flexor Tendon	Tendon name	Animal Specific	1
LDET	Long Digital Extensor Tendon	Tendon name	Animal Specific	1
LDFT	Lateral Digital Flexor Tendon	Tendon name	Animal Specific	1
MET	Medial Extensor Tendon	Tendon name	Animal Specific	1
SDFT	Superficial Digital Flexor Tendon	Tendon name	Animal Specific	1
IS	Infraspinatus	Tendon name	Shoulder	1
LHBT	Long Head of Biceps [brachii] Tendon	Tendon name	Shoulder	1
SHBT	Short Head of Biceps [brachii] Tendon	Tendon name	Shoulder	1
SSC	Subscapularis	Tendon name	Shoulder	1
SSP	Supraspinatus	Tendon name	Shoulder	1
TMn	Teres Minor	Tendon name	Shoulder	1
DBT	Distal [common] Biceps Brachii Tendon	Tendon name	Elbow	1
DTT	Distal [common] Triceps Brachii Tendon	Tendon name	Elbow	1
ECRB	Extensor Carpi Radialis Brevis	Tendon name	Wrist	1
ECRL	Extensor Carpi Radialis Longus	Tendon name	Wrist	1
ECU	Extensor Carpi Ulnaris	Tendon name	Wrist	1
FCR	Flexor Carpi Radialis	Tendon name	Wrist	1
FDS	Flexor Digitorum Superficialis	Tendon name	Wrist	1
ED	Extensor Digitorum	Tendon name	Digits	1
FDP	Flexor Digitorum Profundus	Tendon name	Digits	1
APL	Abductor Pollicis Longus	Tendon name	Thumb	1
EPB	Extensor Pollicis Brevis	Tendon name	Thumb	1
EPL	Extensor Pollicis Longus	Tendon name	Thumb	1
FPL	Flexor Pollicis Longus	Tendon name	Thumb	1
GlMd	Gluteus Medius	Tendon name	Hip	1
GlMx	Gluteus Maximus	Tendon name	Hip	1
ITB	Iliotibial Band	Tendon name	Hip	1
ObI	Obturator Internus	Tendon name	Hip	1
GT	Gracilis Tendon	Tendon name	Knee	1
LHGn	Lateral Head of Gastrocnemius	Tendon name	Knee	1
Pop	Popliteus	Tendon name	Knee	1
PT	Patellar Tendon	Tendon name	Knee	1
QT	Quadriceps Tendon	Tendon name	Knee	1
RFT	Rectus Femoris Tendon	Tendon name	Knee	1
ST	Semitendinosus Tendon	Tendon name	Knee	1
VIT	Vastus Intermedius Tendon	Tendon name	Knee	1
VLT	Vastus Lateralis Tendon	Tendon name	Knee	1
EDL	Extensor Digitorum Longus	Tendon name	Ankle	1
FB	Peroneus [Fibularis] Brevis	Tendon name	Ankle	1
FL	Peroneus [Fibularis] Longus	Tendon name	Ankle	1
TA	Tibialis Anterior	Tendon name	Ankle	1
TP	Tibialis Posterior	Tendon name	Ankle	1
EHL	Extensor Hallucis Longus	Tendon name	Foot	1
FHL	Flexor Hallucis Longus	Tendon name	Foot	1
CaCL	Caudal Cruciate Ligament	Ligament name	Animal Specific	1.5
CrCL	Cranial Cruciate Ligament	Ligament name	Animal Specific	1.5
ACL	Anterior Cruciate Ligament	Ligament name	Knee	1.5
LCL	Lateral Collateral Ligament	Ligament name	Knee	1.5
MCL	Medial Collateral Ligament	Ligament name	Knee	1.5
PCL	Posterior Cruciate Ligament	Ligament name	Knee	1.5
ECM	Extracellular matrix	Outcome		2
GAG	Glycosaminoglycan	Outcome		2
IFM	Interfascicular matrix	Outcome		2
FM	Fascicular matrix	Outcome		2
IHC	Immunohistochemistry	Outcome		2
αSMA	Alpha-smooth muscle actin	Outcome		2
CSA	Cross-sectional area	Outcome		2
H&E	Haematoxylin and Eosin	Outcome (histology stain)		2
PSR	Picrosiruis Red	Outcome (histology stain)		2
TB	Toluidine Blue	Outcome (histology stain)		2
hvEM	High voltage electron microscopy	Microscopy modality		3
MLM	Multiphoton laser microscopy	Microscopy modality		3
OM	Optical microscopy (light, polarised, confocal, etc.)	Microscopy modality		3
pSHG	Polarisation-resolved second harmonic generation microscopy	Microscopy modality		3
SEM	Scanning electron microscopy	Microscopy modality		3
SFM	Scanning force microscopy	Microscopy modality		3
SHG	Second harmonic generation microscopy	Microscopy modality		3
TEM	Transmission electron microscopy	Microscopy modality		3
D	Data	Variable Code	Data/graphical data is presented without statistical comparisons/reporting	4
Q	Qualitative	Variable Code	Qualitative or descriptive observations are made	4
Y	Yes	Variable Code	Quantitative data is included and statistically compared and reported	4
NS	Not Specified	General		5
N/A	Not Applicable	General		5
^	Footnote indicator	General		5
0	No/Exclude	Screening key		6
1	Yes/Pass	Screening key		6
